# Supplementary material for: 9-(2-Hy­droxy-6-oxocyclo­hex-1-en-1-yl)-2,3,4,9-tetra­hydro-1H-xanthen-1-one
Source: Acta Crystallogr Sect E Struct Rep Online. 2013 Mar 28;69(Pt 4):o616–7. doi: 10.1107/S1600536813007952 (PMC3629652; doi:10.1107/S1600536813007952)
Supplement: Supplementary file 1 [file e-69-0o616-sup1.cif]

##############################################################################
#                                                                            #
# This CIF contains the data in a paper accepted for publication in          #
# Acta Crystallographica Section E. It conforms to the requirements of       #
# Notes for Authors for Acta Crystallographica Section E, and has been       #
# peer reviewed under the auspices of the IUCr Commission on Journals.       #
#                                                                            #
# Full details of the Crystallographic Information File format               #
# are given in the paper "The Crystallographic Information File (CIF):       #
# a New Standard Archive File for Crystallography" by S. R. Hall, F. H.      #
# Allen and I. D. Brown [Acta Cryst. (1991), A47, 655-685].                  #
#                                                                            #
# The current version of the core CIF dictionary is obtainable from          #
# ftp://ftp.iucr.org/pub/cif_core.dic.                                       #
#                                                                            #
# Software is freely available for graphical display of the structure(s)     #
# in this CIF. For information consult the CIF software page                 #
# http://www.iucr.org/resources/cif/software.                                #
#                                                                            #
# This file may be used for bona fide research purposes within the           #
# scientific community so long as proper attribution is given to the journal # 
# article from which it was obtained.                                        #
#                                                                            #
##############################################################################
data_global
_audit_creation_method     'PLATON <TABLE ACC> option'
_journal_date_recd_electronic     2013-02-22
_journal_date_accepted     2013-03-22
_journal_name_full     'Acta Crystallographica, Section E'
_journal_year     2013
_journal_volume     69
_journal_issue      4
_journal_page_first     o616
_journal_page_last     o617
_journal_paper_category     QO
_journal_paper_doi     10.1107/S1600536813007952
_journal_coeditor_code     NK2202
_publ_contact_author_name
;
Shaaban Kamel Mohamed
;
_publ_contact_author_address
;
Chemistry Department,
Faculty of Science,
Minia University,
61519 El-Minia,
Egypt
;
_publ_contact_author_email
                              'shaabankamel@yahoo.com and akkurt@erciyes.edu.tr'
_publ_contact_author_fax     ?
_publ_contact_author_phone     ?
_publ_section_title
;\
9-(2-Hydroxy-6-oxocyclohex-1-en-1-yl)-2,3,4,9-tetrahydro-1<i>H</i>-xanthen-1-\
one
;
loop_
    _publ_author_name
    _publ_author_address
    'Shaaban K. Mohamed'
;
Chemistry and Environmental Division,
Manchester Metropolitan University,
Manchester M1 5GD,
England
;
    'Mehmet Akkurt'
;
Department of Physics,
Faculty of Sciences,
Erciyes University,
38039 Kayseri,
Turkey
;
    'Antar A. Abdelhamid'
;
Chemistry and Environmental Division,
Manchester Metropolitan University,
Manchester M1 5GD,
England
;
    'Aamer Saeed'
;
Department of Chemistry,
Quaid-i-Azam University,
Islamabad 45320,
Pakistan
;
    'Ulrich Fl\"orke'
;
Department Chemie,
Fakult\"at f\"ur Naturwissenschaften,
Universit\"at Paderborn, Warburgerstrasse 100,
D-33098 Paderborn,
Germany
;
_publ_section_synopsis     .
data_I
_chemical_name_systematic
;\
9-(2-Hydroxy-6-oxocyclohex-1-en-1-yl)-2,3,4,9-tetrahydro-1<i>H</i>-xanthen-1-\
one
;
_chemical_name_common     ?
_chemical_formula_moiety     'C19 H18 O4'
_chemical_formula_sum     'C19 H18 O4'
_chemical_formula_structural     ?
_chemical_formula_iupac     'C19 H18 O4'
_chemical_formula_weight     310.33
_chemical_melting_point     ?
_symmetry_cell_setting     orthorhombic
_symmetry_space_group_name_H-M     'P n a 21'
_symmetry_space_group_name_Hall     'P 2c -2n'
loop_
    _symmetry_equiv_pos_site_id
    _symmetry_equiv_pos_as_xyz
    1 x,y,z
    2 -x,-y,1/2+z
    3 1/2-x,1/2+y,1/2+z
    4 1/2+x,1/2-y,z
_cell_length_a     13.4420(18)
_cell_length_b     8.0015(10)
_cell_length_c     14.2416(18)
_cell_angle_alpha     90
_cell_angle_beta     90
_cell_angle_gamma     90
_cell_volume     1531.8(3)
_cell_formula_units_Z     4
_cell_measurement_reflns_used     3393
_cell_measurement_theta_min     2.86
_cell_measurement_theta_max     27.90
_cell_measurement_temperature     130(2)
_cell_special_details
;
;
_exptl_crystal_description     'prism'
_exptl_crystal_colour     'pale-yellow'
_exptl_crystal_size_max     0.370
_exptl_crystal_size_mid     0.240
_exptl_crystal_size_min     0.150
_exptl_crystal_size_rad     ?
_exptl_crystal_density_diffrn     1.346
_exptl_crystal_density_meas     ?
_exptl_crystal_density_method     'Not Measured'
_exptl_crystal_F_000     656
_exptl_absorpt_coefficient_mu     0.094
_exptl_absorpt_correction_type     multi-scan
_exptl_absorpt_process_details     '(SADABS; Sheldrick, 2004)'
_exptl_absorpt_correction_T_min     0.966
_exptl_absorpt_correction_T_max     0.986
_exptl_special_details
;
;
_diffrn_ambient_temperature     130(2)
_diffrn_radiation_type     MoK\a
_diffrn_radiation_wavelength     0.71073
_diffrn_radiation_source     'sealed tube'
_diffrn_radiation_monochromator     'graphite'
_diffrn_measurement_device_type     'Bruker SMART APEX'
_diffrn_measurement_method     '\f and \w scans'
_diffrn_reflns_number     13880
_diffrn_reflns_av_R_equivalents     0.0320
_diffrn_reflns_av_sigmaI/netI     0.0182
_diffrn_reflns_theta_min     2.86
_diffrn_reflns_theta_max     27.87
_diffrn_reflns_theta_full     27.87
_diffrn_measured_fraction_theta_max     1.000
_diffrn_measured_fraction_theta_full     1.000
_diffrn_reflns_limit_h_min     -17
_diffrn_reflns_limit_h_max     17
_diffrn_reflns_limit_k_min     -10
_diffrn_reflns_limit_k_max     10
_diffrn_reflns_limit_l_min     -18
_diffrn_reflns_limit_l_max     18
_diffrn_reflns_reduction_process
;
;
_diffrn_standards_number     ?
_diffrn_standards_interval_count     ?
_diffrn_standards_interval_time     ?
_diffrn_standards_decay_%     ?
_refine_special_details
;
Refinement on <i>F</i>^2^ for ALL reflections except those flagged by the user
for potential systematic errors. Weighted <i>R</i>-factors <i>wR</i> and all
goodnesses of fit <i>S</i> are based on <i>F</i>^2^, conventional
<i>R</i>-factors <i>R</i> are based on <i>F</i>, with <i>F</i> set to zero for
negative <i>F</i>^2^. The observed criterion of <i>F</i>^2^ > \s(<i>F</i>^2^)
is used only for calculating -<i>R</i>-factor-obs <i>etc</i>. and is not
relevant to the choice of reflections for refinement. <i>R</i>-factors based
on <i>F</i>^2^ are statistically about twice as large as those based on
<i>F</i>, and <i>R</i>-factors based on ALL data will be even larger.
;
_reflns_number_total     1901
_reflns_number_gt     1799
_reflns_threshold_expression     I>2\s(I)
_refine_ls_structure_factor_coef     Fsqd
_refine_ls_matrix_type     full
_refine_ls_R_factor_all     0.0458
_refine_ls_R_factor_gt     0.0433
_refine_ls_wR_factor_gt     0.1088
_refine_ls_wR_factor_ref     0.1110
_refine_ls_goodness_of_fit_ref     1.057
_refine_ls_restrained_S_all     1.056
_refine_ls_number_reflns     1901
_refine_ls_number_parameters     209
_refine_ls_number_restraints     1
_refine_ls_number_constraints     ?
_refine_ls_hydrogen_treatment     constr
_refine_ls_weighting_scheme     calc
_refine_ls_weighting_details
         'calc w=1/[\s^2^(Fo^2^)+(0.0739P)^2^+0.3774P] where P=(Fo^2^+2Fc^2^)/3'
_atom_sites_solution_hydrogens     difmap
_atom_sites_solution_primary     direct
_atom_sites_solution_secondary     difmap
_refine_ls_shift/su_max     0.000
_refine_ls_shift/su_mean     0.000
_refine_diff_density_max     0.389
_refine_diff_density_min     -0.177
_refine_ls_extinction_method     'none'
_refine_ls_abs_structure_details     ?
_refine_ls_abs_structure_Flack     .
loop_
    _atom_type_symbol
    _atom_type_description
    _atom_type_scat_dispersion_real
    _atom_type_scat_dispersion_imag
    _atom_type_scat_source
    C C 0.0033 0.0016 ' International Tables Vol C Tables 4.2.6.8 and 6.1.1.4'
    H H 0.0000 0.0000 ' International Tables Vol C Tables 4.2.6.8 and 6.1.1.4'
    O O 0.0106 0.0060 ' International Tables Vol C Tables 4.2.6.8 and 6.1.1.4'
_computing_data_collection     'SMART (Bruker, 2002)'
_computing_cell_refinement     'SAINT (Bruker, 2002)'
_computing_data_reduction     'SAINT (Bruker, 2002)'
_computing_structure_solution     'SHELXS97 (Sheldrick, 2008)'
_computing_structure_refinement     'SHELXL97 (Sheldrick, 2008)'
_computing_molecular_graphics     'PLATON (Spek, 2009)'
_computing_publication_material
                                'WinGX (Farrugia, 2012) and PLATON (Spek, 2009)'
loop_
    _atom_site_type_symbol
    _atom_site_label
    _atom_site_fract_x
    _atom_site_fract_y
    _atom_site_fract_z
    _atom_site_U_iso_or_equiv
    _atom_site_thermal_displace_type
    _atom_site_calc_flag
    _atom_site_refinement_flags
    _atom_site_occupancy
    _atom_site_disorder_assembly
    _atom_site_disorder_group
    O O1 0.28192(10) 0.69820(18) 0.43470(13) 0.0184(4) Uani d . 1.000 . .
    O O2 -0.06046(11) 0.61746(18) 0.43776(14) 0.0212(4) Uani d . 1.000 . .
    O O3 0.32497(11) 0.31450(18) 0.43000(13) 0.0201(4) Uani d . 1.000 . .
    O O4 0.06177(15) 0.4417(3) 0.63635(14) 0.0332(6) Uani d . 1.000 . .
    C C1 0.11167(14) 0.6473(2) 0.44797(16) 0.0146(5) Uani d . 1.000 . .
    C C2 0.19662(15) 0.7556(2) 0.44266(16) 0.0148(5) Uani d . 1.000 . .
    C C3 0.18243(15) 0.9436(2) 0.4447(2) 0.0213(6) Uani d . 1.000 . .
    C C4 0.08584(18) 0.9945(3) 0.4923(2) 0.0287(7) Uani d . 1.000 . .
    C C5 -0.00064(16) 0.9004(3) 0.4487(2) 0.0282(7) Uani d . 1.000 . .
    C C6 0.01837(15) 0.7154(2) 0.44477(17) 0.0170(5) Uani d . 1.000 . .
    C C7 0.12663(14) 0.4583(2) 0.44760(16) 0.0143(5) Uani d . 1.000 . .
    C C8 0.16996(17) 0.3960(3) 0.35574(16) 0.0169(6) Uani d . 1.000 . .
    C C9 0.1140(2) 0.4019(3) 0.27230(18) 0.0245(7) Uani d . 1.000 . .
    C C10 0.1531(2) 0.3453(3) 0.18896(19) 0.0309(8) Uani d . 1.000 . .
    C C11 0.2489(3) 0.2819(3) 0.18615(19) 0.0337(8) Uani d . 1.000 . .
    C C12 0.3059(2) 0.2744(3) 0.26740(19) 0.0273(7) Uani d . 1.000 . .
    C C13 0.26539(18) 0.3314(3) 0.35123(17) 0.0189(6) Uani d . 1.000 . .
    C C14 0.28205(18) 0.3342(3) 0.51564(16) 0.0175(6) Uani d . 1.000 . .
    C C15 0.35058(18) 0.2726(3) 0.59122(19) 0.0247(7) Uani d . 1.000 . .
    C C16 0.3183(2) 0.3350(3) 0.6870(2) 0.0312(8) Uani d . 1.000 . .
    C C17 0.2073(2) 0.3126(4) 0.70056(19) 0.0329(9) Uani d . 1.000 . .
    C C18 0.14584(19) 0.3913(3) 0.62272(17) 0.0226(6) Uani d . 1.000 . .
    C C19 0.18972(17) 0.3968(3) 0.52852(15) 0.0159(6) Uani d . 1.000 . .
    H H2 -0.11220 0.67370 0.44770 0.0320 Uiso c R 1.000 . .
    H H3A 0.18270 0.98680 0.37960 0.0260 Uiso c R 1.000 . .
    H H3B 0.23900 0.99530 0.47850 0.0260 Uiso c R 1.000 . .
    H H4A 0.08960 0.96920 0.56020 0.0340 Uiso c R 1.000 . .
    H H4B 0.07550 1.11630 0.48490 0.0340 Uiso c R 1.000 . .
    H H5A -0.06160 0.92160 0.48590 0.0340 Uiso c R 1.000 . .
    H H5B -0.01220 0.94270 0.38430 0.0340 Uiso c R 1.000 . .
    H H7A 0.05940 0.40600 0.45460 0.0170 Uiso c R 1.000 . .
    H H9A 0.04840 0.44570 0.27360 0.0290 Uiso c R 1.000 . .
    H H10A 0.11430 0.34970 0.13320 0.0370 Uiso c R 1.000 . .
    H H11A 0.27580 0.24340 0.12840 0.0400 Uiso c R 1.000 . .
    H H12A 0.37160 0.23090 0.26570 0.0330 Uiso c R 1.000 . .
    H H15A 0.41910 0.31150 0.57810 0.0300 Uiso c R 1.000 . .
    H H15B 0.35100 0.14880 0.59120 0.0300 Uiso c R 1.000 . .
    H H16A 0.35440 0.27270 0.73640 0.0370 Uiso c R 1.000 . .
    H H16B 0.33550 0.45480 0.69320 0.0370 Uiso c R 1.000 . .
    H H17A 0.18780 0.36300 0.76130 0.0390 Uiso c R 1.000 . .
    H H17B 0.19210 0.19170 0.70360 0.0390 Uiso c R 1.000 . .
loop_
    _atom_site_aniso_label
    _atom_site_aniso_U_11
    _atom_site_aniso_U_22
    _atom_site_aniso_U_33
    _atom_site_aniso_U_12
    _atom_site_aniso_U_13
    _atom_site_aniso_U_23
    O1 0.0111(6) 0.0182(6) 0.0260(8) -0.0017(5) 0.0003(7) 0.0003(7)
    O2 0.0101(7) 0.0176(7) 0.0358(9) 0.0000(5) -0.0006(8) -0.0019(8)
    O3 0.0144(7) 0.0194(7) 0.0265(9) 0.0032(5) 0.0007(7) 0.0003(7)
    O4 0.0272(10) 0.0447(11) 0.0278(10) 0.0020(8) 0.0065(8) -0.0008(8)
    C1 0.0129(9) 0.0127(8) 0.0181(10) -0.0003(7) -0.0004(8) -0.0004(8)
    C2 0.0138(9) 0.0145(8) 0.0160(9) -0.0005(7) -0.0019(8) 0.0003(9)
    C3 0.0165(9) 0.0131(8) 0.0343(12) -0.0026(7) 0.0002(10) 0.0005(10)
    C4 0.0197(11) 0.0170(10) 0.0493(16) -0.0001(9) 0.0003(11) -0.0086(11)
    C5 0.0158(10) 0.0142(9) 0.0547(17) 0.0031(7) -0.0026(12) -0.0034(12)
    C6 0.0153(9) 0.0142(8) 0.0214(10) 0.0000(7) -0.0018(9) -0.0018(9)
    C7 0.0119(8) 0.0119(7) 0.0192(10) -0.0011(7) -0.0014(8) 0.0009(8)
    C8 0.0220(11) 0.0110(10) 0.0177(10) -0.0013(8) -0.0006(9) -0.0005(8)
    C9 0.0336(13) 0.0180(11) 0.0218(11) -0.0016(10) -0.0075(10) 0.0001(9)
    C10 0.0510(17) 0.0207(11) 0.0210(12) -0.0021(11) -0.0086(12) -0.0012(10)
    C11 0.0585(19) 0.0233(12) 0.0192(12) 0.0008(12) 0.0094(12) -0.0019(10)
    C12 0.0342(14) 0.0179(11) 0.0297(13) 0.0035(10) 0.0118(11) 0.0002(10)
    C13 0.0235(11) 0.0133(10) 0.0198(10) -0.0012(8) 0.0033(9) 0.0005(8)
    C14 0.0198(10) 0.0121(9) 0.0207(11) -0.0017(8) -0.0039(9) 0.0018(8)
    C15 0.0230(12) 0.0209(11) 0.0303(13) 0.0016(9) -0.0069(10) 0.0052(10)
    C16 0.0371(15) 0.0303(13) 0.0262(13) 0.0039(11) -0.0113(11) 0.0021(11)
    C17 0.0446(17) 0.0358(15) 0.0184(12) -0.0025(12) -0.0003(11) 0.0070(11)
    C18 0.0266(12) 0.0210(10) 0.0201(11) -0.0048(9) 0.0027(10) -0.0017(9)
    C19 0.0198(10) 0.0119(9) 0.0159(10) -0.0019(8) -0.0016(8) 0.0013(8)
_geom_special_details
;
Bond distances, angles <i>etc</i>. have been calculated using the rounded
fractional coordinates. All su's are estimated from the variances of the
(full) variance-covariance matrix. The cell e.s.d.'s are taken into account in
the estimation of distances, angles and torsion angles
;
loop_
    _geom_bond_atom_site_label_1
    _geom_bond_atom_site_label_2
    _geom_bond_site_symmetry_1
    _geom_bond_site_symmetry_2
    _geom_bond_distance
    _geom_bond_publ_flag
    O1 C2 . . 1.240(2) no
    O2 C6 . . 1.322(2) no
    O3 C13 . . 1.385(3) no
    O3 C14 . . 1.358(3) no
    O4 C18 . . 1.216(3) no
    O2 H2 . . 0.8400 no
    C1 C6 . . 1.368(3) no
    C1 C7 . . 1.526(2) no
    C1 C2 . . 1.436(3) no
    C2 C3 . . 1.517(2) no
    C3 C4 . . 1.520(3) no
    C4 C5 . . 1.518(3) no
    C5 C6 . . 1.503(3) no
    C7 C19 . . 1.513(3) no
    C7 C8 . . 1.516(3) no
    C8 C9 . . 1.407(3) no
    C8 C13 . . 1.385(3) no
    C9 C10 . . 1.375(4) no
    C10 C11 . . 1.385(5) no
    C11 C12 . . 1.389(4) no
    C12 C13 . . 1.389(4) no
    C14 C19 . . 1.351(3) no
    C14 C15 . . 1.500(3) no
    C15 C16 . . 1.516(4) no
    C16 C17 . . 1.515(4) no
    C17 C18 . . 1.519(4) no
    C18 C19 . . 1.466(3) no
    C3 H3A . . 0.9900 no
    C3 H3B . . 0.9900 no
    C4 H4A . . 0.9900 no
    C4 H4B . . 0.9900 no
    C5 H5A . . 0.9900 no
    C5 H5B . . 0.9900 no
    C7 H7A . . 1.0000 no
    C9 H9A . . 0.9500 no
    C10 H10A . . 0.9500 no
    C11 H11A . . 0.9500 no
    C12 H12A . . 0.9500 no
    C15 H15A . . 0.9900 no
    C15 H15B . . 0.9900 no
    C16 H16A . . 0.9900 no
    C16 H16B . . 0.9900 no
    C17 H17A . . 0.9900 no
    C17 H17B . . 0.9900 no
loop_
    _geom_angle_atom_site_label_1
    _geom_angle_atom_site_label_2
    _geom_angle_atom_site_label_3
    _geom_angle_site_symmetry_1
    _geom_angle_site_symmetry_2
    _geom_angle_site_symmetry_3
    _geom_angle
    _geom_angle_publ_flag
    C13 O3 C14 . . . 118.06(18) no
    C6 O2 H2 . . . 109.00 no
    C2 C1 C7 . . . 119.56(16) no
    C6 C1 C7 . . . 121.03(16) no
    C2 C1 C6 . . . 119.14(15) no
    O1 C2 C3 . . . 119.03(17) no
    C1 C2 C3 . . . 119.85(17) no
    O1 C2 C1 . . . 121.11(15) no
    C2 C3 C4 . . . 112.44(17) no
    C3 C4 C5 . . . 109.8(2) no
    C4 C5 C6 . . . 111.93(19) no
    O2 C6 C5 . . . 116.77(17) no
    C1 C6 C5 . . . 123.15(17) no
    O2 C6 C1 . . . 120.08(15) no
    C1 C7 C19 . . . 113.18(17) no
    C8 C7 C19 . . . 109.57(17) no
    C1 C7 C8 . . . 112.30(18) no
    C7 C8 C13 . . . 121.2(2) no
    C9 C8 C13 . . . 118.0(2) no
    C7 C8 C9 . . . 120.8(2) no
    C8 C9 C10 . . . 120.9(2) no
    C9 C10 C11 . . . 120.1(3) no
    C10 C11 C12 . . . 120.3(3) no
    C11 C12 C13 . . . 119.0(3) no
    O3 C13 C12 . . . 115.9(2) no
    C8 C13 C12 . . . 121.7(2) no
    O3 C13 C8 . . . 122.3(2) no
    O3 C14 C15 . . . 110.2(2) no
    O3 C14 C19 . . . 123.7(2) no
    C15 C14 C19 . . . 126.1(2) no
    C14 C15 C16 . . . 111.2(2) no
    C15 C16 C17 . . . 111.0(2) no
    C16 C17 C18 . . . 113.2(2) no
    O4 C18 C19 . . . 120.7(2) no
    C17 C18 C19 . . . 117.5(2) no
    O4 C18 C17 . . . 121.8(2) no
    C7 C19 C18 . . . 118.8(2) no
    C14 C19 C18 . . . 118.9(2) no
    C7 C19 C14 . . . 122.2(2) no
    C2 C3 H3A . . . 109.00 no
    C2 C3 H3B . . . 109.00 no
    C4 C3 H3A . . . 109.00 no
    C4 C3 H3B . . . 109.00 no
    H3A C3 H3B . . . 108.00 no
    C3 C4 H4A . . . 110.00 no
    C3 C4 H4B . . . 110.00 no
    C5 C4 H4A . . . 110.00 no
    C5 C4 H4B . . . 110.00 no
    H4A C4 H4B . . . 108.00 no
    C4 C5 H5A . . . 109.00 no
    C4 C5 H5B . . . 109.00 no
    C6 C5 H5A . . . 109.00 no
    C6 C5 H5B . . . 109.00 no
    H5A C5 H5B . . . 108.00 no
    C1 C7 H7A . . . 107.00 no
    C8 C7 H7A . . . 107.00 no
    C19 C7 H7A . . . 107.00 no
    C8 C9 H9A . . . 120.00 no
    C10 C9 H9A . . . 120.00 no
    C9 C10 H10A . . . 120.00 no
    C11 C10 H10A . . . 120.00 no
    C10 C11 H11A . . . 120.00 no
    C12 C11 H11A . . . 120.00 no
    C11 C12 H12A . . . 121.00 no
    C13 C12 H12A . . . 120.00 no
    C14 C15 H15A . . . 109.00 no
    C14 C15 H15B . . . 109.00 no
    C16 C15 H15A . . . 109.00 no
    C16 C15 H15B . . . 109.00 no
    H15A C15 H15B . . . 108.00 no
    C15 C16 H16A . . . 109.00 no
    C15 C16 H16B . . . 109.00 no
    C17 C16 H16A . . . 109.00 no
    C17 C16 H16B . . . 109.00 no
    H16A C16 H16B . . . 108.00 no
    C16 C17 H17A . . . 109.00 no
    C16 C17 H17B . . . 109.00 no
    C18 C17 H17A . . . 109.00 no
    C18 C17 H17B . . . 109.00 no
    H17A C17 H17B . . . 108.00 no
loop_
    _geom_torsion_atom_site_label_1
    _geom_torsion_atom_site_label_2
    _geom_torsion_atom_site_label_3
    _geom_torsion_atom_site_label_4
    _geom_torsion_site_symmetry_1
    _geom_torsion_site_symmetry_2
    _geom_torsion_site_symmetry_3
    _geom_torsion_site_symmetry_4
    _geom_torsion
    _geom_torsion_publ_flag
    C14 O3 C13 C8 . . . . 11.8(3) no
    C14 O3 C13 C12 . . . . -166.1(2) no
    C13 O3 C14 C15 . . . . 166.70(19) no
    C13 O3 C14 C19 . . . . -11.8(3) no
    C6 C1 C2 O1 . . . . -171.8(2) no
    C6 C1 C2 C3 . . . . 6.9(3) no
    C7 C1 C2 O1 . . . . 2.4(3) no
    C7 C1 C2 C3 . . . . -178.9(2) no
    C2 C1 C6 O2 . . . . 171.6(2) no
    C2 C1 C6 C5 . . . . -8.3(4) no
    C7 C1 C6 O2 . . . . -2.5(4) no
    C7 C1 C6 C5 . . . . 177.6(2) no
    C2 C1 C7 C8 . . . . -65.0(3) no
    C2 C1 C7 C19 . . . . 59.7(3) no
    C6 C1 C7 C8 . . . . 109.0(2) no
    C6 C1 C7 C19 . . . . -126.3(2) no
    O1 C2 C3 C4 . . . . -157.1(2) no
    C1 C2 C3 C4 . . . . 24.2(3) no
    C2 C3 C4 C5 . . . . -52.2(3) no
    C3 C4 C5 C6 . . . . 50.8(3) no
    C4 C5 C6 O2 . . . . 158.5(2) no
    C4 C5 C6 C1 . . . . -21.6(3) no
    C1 C7 C8 C9 . . . . -68.2(3) no
    C1 C7 C8 C13 . . . . 111.9(2) no
    C19 C7 C8 C9 . . . . 165.1(2) no
    C19 C7 C8 C13 . . . . -14.7(3) no
    C1 C7 C19 C14 . . . . -111.1(2) no
    C1 C7 C19 C18 . . . . 74.5(3) no
    C8 C7 C19 C14 . . . . 15.1(3) no
    C8 C7 C19 C18 . . . . -159.4(2) no
    C7 C8 C9 C10 . . . . -179.9(2) no
    C13 C8 C9 C10 . . . . -0.1(4) no
    C7 C8 C13 O3 . . . . 2.3(3) no
    C7 C8 C13 C12 . . . . -179.8(2) no
    C9 C8 C13 O3 . . . . -177.5(2) no
    C9 C8 C13 C12 . . . . 0.3(4) no
    C8 C9 C10 C11 . . . . -0.2(4) no
    C9 C10 C11 C12 . . . . 0.3(4) no
    C10 C11 C12 C13 . . . . 0.0(4) no
    C11 C12 C13 O3 . . . . 177.7(2) no
    C11 C12 C13 C8 . . . . -0.3(4) no
    O3 C14 C15 C16 . . . . 164.41(19) no
    C19 C14 C15 C16 . . . . -17.2(3) no
    O3 C14 C19 C7 . . . . -2.7(4) no
    O3 C14 C19 C18 . . . . 171.8(2) no
    C15 C14 C19 C7 . . . . 179.1(2) no
    C15 C14 C19 C18 . . . . -6.4(4) no
    C14 C15 C16 C17 . . . . 46.1(3) no
    C15 C16 C17 C18 . . . . -54.0(3) no
    C16 C17 C18 O4 . . . . -151.9(3) no
    C16 C17 C18 C19 . . . . 31.2(3) no
    O4 C18 C19 C7 . . . . -3.0(4) no
    O4 C18 C19 C14 . . . . -177.7(2) no
    C17 C18 C19 C7 . . . . 173.9(2) no
    C17 C18 C19 C14 . . . . -0.8(3) no
loop_
    _geom_hbond_atom_site_label_D
    _geom_hbond_atom_site_label_H
    _geom_hbond_atom_site_label_A
    _geom_hbond_site_symmetry_A
    _geom_hbond_distance_DH
    _geom_hbond_distance_HA
    _geom_hbond_distance_DA
    _geom_hbond_angle_DHA
    _geom_hbond_publ_flag
    O2 H2 O1 4_465 0.8400 1.7600 2.582(2) 164.00 yes
    C5 H5A O1 4_465 0.9900 2.4200 3.034(3) 119.00 yes
    C7 H7A O2 . 1.0000 2.3500 2.822(2) 108.00 no
_iucr_refine_instructions_details
;
TITL C19 H18 O4 in Pna2(1)
CELL 0.71073  13.4420   8.0015  14.2416  90.000  90.000  90.000
ZERR    4.00   0.0018   0.0010   0.0018   0.000   0.000   0.000
LATT -1
SYMM -X, -Y, 0.5+Z
SYMM 0.5+X, 0.5-Y, Z
SYMM 0.5-X, 0.5+Y, 0.5+Z
SFAC C H O
UNIT 76 72 16
TEMP -143
SHEL 1000 0.76
SIZE 0.15 0.24 0.37
MERG 3
L.S. 30
HTAB
CONF
WGHT    0.073900    0.377400
FVAR       0.49960
O1    3     .281924     .698202     .434697    11.00000     .01111     .01819 =
          .02603     .00028     .00031    -.00174
      .00010  .00018  .00013  .00064  .00063  .00078  .00070  .00068  .00051
O2    3    -.060461     .617461     .437761    11.00000     .01014     .01755 =
          .03581    -.00188    -.00057    -.00004
      .00011  .00018  .00014  .00066  .00065  .00089  .00078  .00077  .00053
AFIX 147
H2    2    -.112189     .673668     .447652    11.00000   -1.50000
      .00000  .00000  .00000  .00000
AFIX   0
O3    3     .324971     .314498     .429999    11.00000     .01441     .01940 =
          .02647     .00031     .00065     .00320
      .00011  .00018  .00013  .00069  .00069  .00087  .00068  .00069  .00054
O4    3     .061771     .441682     .636354    11.00000     .02723     .04475 =
          .02785    -.00081     .00646     .00200
      .00015  .00026  .00014  .00098  .00112  .00097  .00085  .00079  .00081
C1    1     .111675     .647318     .447967    11.00000     .01292     .01267 =
          .01807    -.00043    -.00039    -.00027
      .00014  .00023  .00016  .00088  .00076  .00097  .00080  .00082  .00069
C2    1     .196620     .755629     .442659    11.00000     .01382     .01448 =
          .01602     .00035    -.00187    -.00048
      .00015  .00023  .00016  .00089  .00081  .00089  .00089  .00085  .00065
C3    1     .182435     .943593     .444739    11.00000     .01651     .01306 =
          .03426     .00051     .00024    -.00256
      .00015  .00024  .00021  .00095  .00082  .00124  .00103  .00102  .00071
AFIX  23
H3A   2     .182724     .986772     .379596    11.00000   -1.20000
      .00000  .00000  .00000  .00000
H3B   2     .238979     .995285     .478512    11.00000   -1.20000
      .00000  .00000  .00000  .00000
AFIX   0
C4    1     .085839     .994517     .492296    11.00000     .01968     .01705 =
          .04928    -.00864     .00027    -.00009
      .00018  .00028  .00022  .00110  .00103  .00161  .00107  .00112  .00086
AFIX  23
H4A   2     .089583     .969173     .560244    11.00000   -1.20000
      .00000  .00000  .00000  .00000
H4B   2     .075454    1.116306     .484943    11.00000   -1.20000
      .00000  .00000  .00000  .00000
AFIX   0
C5    1    -.000639     .900385     .448693    11.00000     .01585     .01419 =
          .05473    -.00336    -.00257     .00309
      .00016  .00026  .00024  .00100  .00087  .00170  .00120  .00116  .00074
AFIX  23
H5A   2    -.061550     .921592     .485908    11.00000   -1.20000
      .00000  .00000  .00000  .00000
H5B   2    -.012191     .942731     .384293    11.00000   -1.20000
      .00000  .00000  .00000  .00000
AFIX   0
C6    1     .018369     .715442     .444773    11.00000     .01530     .01423 =
          .02138    -.00178    -.00184     .00002
      .00015  .00024  .00017  .00092  .00081  .00100  .00090  .00089  .00071
C7    1     .126630     .458253     .447603    11.00000     .01186     .01194 =
          .01923     .00091    -.00144    -.00108
      .00014  .00023  .00016  .00083  .00075  .00099  .00082  .00084  .00067
AFIX  13
H7A   2     .059446     .406025     .454551    11.00000   -1.20000
      .00000  .00000  .00000  .00000
AFIX   0
C8    1     .169965     .395974     .355740    11.00000     .02199     .01100 =
          .01766    -.00049    -.00060    -.00133
      .00017  .00027  .00016  .00109  .00095  .00100  .00078  .00087  .00078
C9    1     .114046     .401945     .272299    11.00000     .03364     .01801 =
          .02183     .00013    -.00754    -.00162
      .00020  .00030  .00018  .00131  .00106  .00111  .00090  .00105  .00096
AFIX  43
H9A   2     .048367     .445727     .273578    11.00000   -1.20000
      .00000  .00000  .00000  .00000
AFIX   0
C10   1     .153078     .345344     .188963    11.00000     .05102     .02069 =
          .02101    -.00122    -.00858    -.00215
      .00024  .00031  .00019  .00169  .00106  .00117  .00100  .00119  .00111
AFIX  43
H10A  2     .114301     .349719     .133249    11.00000   -1.20000
      .00000  .00000  .00000  .00000
AFIX   0
C11   1     .248890     .281944     .186152    11.00000     .05853     .02332 =
          .01917    -.00193     .00937     .00082
      .00026  .00034  .00019  .00193  .00115  .00120  .00096  .00121  .00120
AFIX  43
H11A  2     .275764     .243420     .128378    11.00000   -1.20000
      .00000  .00000  .00000  .00000
AFIX   0
C12   1     .305897     .274400     .267401    11.00000     .03422     .01790 =
          .02965     .00019     .01178     .00347
      .00020  .00030  .00019  .00137  .00110  .00129  .00100  .00113  .00095
AFIX  43
H12A  2     .371624     .230870     .265667    11.00000   -1.20000
      .00000  .00000  .00000  .00000
AFIX   0
C13   1     .265388     .331445     .351232    11.00000     .02349     .01326 =
          .01981     .00051     .00330    -.00117
      .00018  .00028  .00017  .00113  .00099  .00104  .00083  .00091  .00082
C14   1     .282047     .334227     .515640    11.00000     .01980     .01205 =
          .02069     .00176    -.00389    -.00168
      .00018  .00027  .00016  .00105  .00093  .00108  .00082  .00085  .00076
C15   1     .350583     .272553     .591218    11.00000     .02301     .02094 =
          .03027     .00517    -.00689     .00158
      .00018  .00030  .00019  .00119  .00106  .00128  .00099  .00101  .00091
AFIX  23
H15A  2     .419085     .311549     .578109    11.00000   -1.20000
      .00000  .00000  .00000  .00000
H15B  2     .351040     .148829     .591164    11.00000   -1.20000
      .00000  .00000  .00000  .00000
AFIX   0
C16   1     .318279     .335010     .686958    11.00000     .03708     .03029 =
          .02622     .00215    -.01127     .00391
      .00022  .00034  .00021  .00150  .00126  .00129  .00109  .00112  .00108
AFIX  23
H16A  2     .354429     .272692     .736377    11.00000   -1.20000
      .00000  .00000  .00000  .00000
H16B  2     .335463     .454813     .693173    11.00000   -1.20000
      .00000  .00000  .00000  .00000
AFIX   0
C17   1     .207323     .312624     .700563    11.00000     .04457     .03579 =
          .01838     .00702    -.00035    -.00249
      .00023  .00037  .00019  .00174  .00146  .00119  .00108  .00115  .00123
AFIX  23
H17A  2     .187797     .363026     .761315    11.00000   -1.20000
      .00000  .00000  .00000  .00000
H17B  2     .192105     .191689     .703620    11.00000   -1.20000
      .00000  .00000  .00000  .00000
AFIX   0
C18   1     .145840     .391299     .622721    11.00000     .02662     .02100 =
          .02007    -.00174     .00266    -.00477
      .00019  .00032  .00017  .00121  .00104  .00112  .00087  .00097  .00088
C19   1     .189722     .396772     .528520    11.00000     .01976     .01193 =
          .01594     .00134    -.00161    -.00194
      .00017  .00026  .00015  .00103  .00092  .00101  .00078  .00083  .00076
HKLF 4
END
;
