# Supplementary material for: 9-(2-Hy­droxy-6-oxocyclo­hex-1-en-1-yl)-2,3,4,9-tetra­hydro-1H-xanthen-1-one
Source: Acta Crystallogr Sect E Struct Rep Online. 2013 Mar 28;69(Pt 4):o616–7. doi: 10.1107/S1600536813007952 (PMC3629652; doi:10.1107/S1600536813007952)
Supplement: Supplementary file 2 [file e-69-0o616-Isup2.hkl]

# 
# h,k,l, Fc-squared, Fo-squared, sigma(Fo-squared) and status flag 
# 
data_I
_shelx_title ' C19 H18 O4 in Pna2(1)' 
_shelx_refln_list_code          4 
_shelx_F_calc_maximum      195.40 
_exptl_crystal_F_000       656.00 
_reflns_d_resolution_high  0.7602 
 
loop_ 
 _symmetry_equiv_pos_as_xyz 
 'x, y, z' 
 '-x, -y, z+1/2' 
 'x+1/2, -y+1/2, z' 
 '-x+1/2, y+1/2, z+1/2' 
 
_cell_length_a    13.4420 
_cell_length_b     8.0015 
_cell_length_c    14.2416 
_cell_angle_alpha  90.000 
_cell_angle_beta   90.000 
_cell_angle_gamma  90.000 
 
_shelx_F_squared_multiplier     1.000 
 
loop_ 
 _refln_index_h 
 _refln_index_k 
 _refln_index_l 
 _refln_F_squared_calc 
 _refln_F_squared_meas 
 _refln_F_squared_sigma 
 _refln_observed_status 
   2   0   0    17681.77    18061.41    340.98 o 
   4   0   0      298.00      336.13      7.83 o 
   6   0   0     1331.14     1514.47     21.93 o 
   8   0   0     1535.20     1677.50     25.41 o 
  10   0   0      176.21      144.07      9.17 o 
  12   0   0        1.77        1.46      2.54 o 
  14   0   0       34.42       39.42      5.49 o 
  16   0   0      279.58      279.60     17.47 o 
   1   1   0     2996.97     3523.23     24.46 o 
   2   1   0      129.47      132.95      1.92 o 
   3   1   0      365.28      389.37      4.37 o 
   4   1   0     2977.72     3123.20     22.16 o 
   5   1   0     3263.25     3529.92     25.25 o 
   6   1   0       27.45       22.39      1.53 o 
   7   1   0      127.47      162.40      3.67 o 
   8   1   0       94.39       87.02      3.50 o 
   9   1   0      369.40      419.02      6.81 o 
  10   1   0        9.62       10.82      2.49 o 
  11   1   0      627.09      654.86     10.69 o 
  12   1   0      748.49      776.18     11.07 o 
  13   1   0      183.72      173.00      5.34 o 
  14   1   0       64.71       71.32      5.09 o 
  15   1   0      123.24      117.76      8.97 o 
  16   1   0        2.23        3.93      3.89 o 
  17   1   0       38.76       35.67     11.16 o 
   0   2   0     6636.71     7499.92     69.80 o 
   1   2   0    29957.39    33135.61    483.86 o 
   2   2   0    12514.03    14394.04     98.47 o 
   3   2   0       80.77       76.44      1.68 o 
   4   2   0     2612.58     2850.70     20.81 o 
   5   2   0      498.22      570.16      6.21 o 
   6   2   0      732.22      803.06      8.22 o 
   7   2   0     2059.72     2405.19     19.26 o 
   8   2   0        4.83        3.95      1.14 o 
   9   2   0      182.31      174.89      4.57 o 
  10   2   0       85.37      105.17      4.58 o 
  11   2   0      669.71      673.38      9.79 o 
  12   2   0       68.01       65.22      4.26 o 
  13   2   0       16.72       17.03      3.13 o 
  14   2   0        3.41        2.36      2.47 o 
  15   2   0      202.21      192.08     11.60 o 
  16   2   0      141.20      125.49      9.71 o 
  17   2   0       40.56       42.95      6.66 o 
   1   3   0      605.99      640.23      7.67 o 
   2   3   0    10145.84    11645.92     82.08 o 
   3   3   0      325.83      313.21      4.04 o 
   4   3   0        4.37        3.26      1.15 o 
   5   3   0     1957.26     2319.96     18.27 o 
   6   3   0      139.80      157.48      3.16 o 
   7   3   0      286.47      299.04      4.76 o 
   8   3   0      716.90      767.39     10.34 o 
   9   3   0       69.93       77.76      3.18 o 
  10   3   0      122.14      136.21      4.81 o 
  11   3   0      142.98      123.64      4.89 o 
  12   3   0        6.69       13.27      2.34 o 
  13   3   0       42.38       43.84      4.55 o 
  14   3   0      164.50      138.05     11.07 o 
  15   3   0        2.07        3.84      2.73 o 
  16   3   0       57.62       61.00      7.26 o 
   0   4   0      826.16      972.18     13.42 o 
   1   4   0      123.76      120.70      2.88 o 
   2   4   0      202.84      214.26      4.47 o 
   3   4   0     2442.96     2907.61     22.30 o 
   4   4   0      309.91      341.37      6.07 o 
   5   4   0       69.67       62.99      4.35 o 
   6   4   0       88.14      104.44      3.91 o 
   7   4   0       18.61       16.56      2.02 o 
   8   4   0        1.51        1.36      1.63 o 
   9   4   0        3.54        9.80      1.88 o 
  10   4   0       71.25       65.70      3.84 o 
  11   4   0      139.94      103.26      4.74 o 
  12   4   0       10.75       10.94      2.61 o 
  13   4   0       64.08       67.04      5.77 o 
  14   4   0        5.05        6.57      3.55 o 
  15   4   0       10.22       15.51      3.55 o 
  16   4   0       56.76       37.14      6.69 o 
   1   5   0     1326.20     1436.11     13.38 o 
   2   5   0       30.52       34.19      2.20 o 
   3   5   0     4211.11     4770.07     35.09 o 
   4   5   0      411.96      421.40      7.38 o 
   5   5   0       43.42       52.47      3.19 o 
   6   5   0      113.03       99.24      4.27 o 
   7   5   0      849.31      840.68     11.82 o 
   8   5   0      212.93      214.90      5.85 o 
   9   5   0      343.23      307.20      7.12 o 
  10   5   0      214.99      175.46      5.90 o 
  11   5   0        7.54        4.70      3.07 o 
  12   5   0       43.90       33.63      3.82 o 
  13   5   0        0.80       -0.17      3.07 o 
  14   5   0        0.48       -3.22      3.23 o 
  15   5   0       27.94       50.89      8.51 o 
   0   6   0        4.49        6.71      2.61 o 
   1   6   0      133.04      149.22      4.71 o 
   2   6   0      402.34      420.30      6.48 o 
   3   6   0        3.05        3.52      1.51 o 
   4   6   0        0.36        3.06      1.51 o 
   5   6   0      100.93       79.33      4.14 o 
   6   6   0      347.82      362.27     10.91 o 
   7   6   0       51.86       55.50      3.65 o 
   8   6   0       23.66       23.22      2.71 o 
   9   6   0       26.48       26.81      2.88 o 
  10   6   0        0.00        0.26      1.66 o 
  11   6   0        1.41        3.81      2.64 o 
  12   6   0        1.46       -1.60      2.13 o 
  13   6   0       17.14       12.04      5.95 o 
  14   6   0        3.34        3.92      3.90 o 
   1   7   0        2.17        3.84      1.94 o 
   2   7   0      382.99      451.21      8.54 o 
   3   7   0      440.17      387.01      8.01 o 
   4   7   0       48.24       53.58      5.90 o 
   5   7   0       60.02       61.40      6.70 o 
   6   7   0       35.54       38.96      3.30 o 
   7   7   0       28.01       29.48      3.01 o 
   8   7   0       42.66       46.40      3.69 o 
   9   7   0       17.75       19.28      2.89 o 
  10   7   0      251.10      276.22      9.36 o 
  11   7   0        0.73       -0.61      2.48 o 
  12   7   0        9.73        5.40      2.93 o 
  13   7   0       23.65       19.91      4.59 o 
   0   8   0        5.26       19.97      4.16 o 
   1   8   0       22.36       18.30      2.91 o 
   2   8   0      240.72      246.97      6.76 o 
   3   8   0       48.27       43.72      3.63 o 
   4   8   0      150.20      145.05      6.65 o 
   5   8   0      125.45      122.40      5.81 o 
   6   8   0        4.19       10.69      2.30 o 
   7   8   0        0.66       -1.73      1.73 o 
   8   8   0        0.01        0.54      2.00 o 
   9   8   0       37.87       38.23      4.43 o 
  10   8   0        0.21        3.41      2.98 o 
  11   8   0        4.91        6.06      4.20 o 
   1   9   0        9.33        8.87      2.61 o 
   2   9   0       73.28       85.89      5.81 o 
   3   9   0       86.13       76.01      5.62 o 
   4   9   0       62.62       75.30      5.61 o 
   5   9   0      268.95      297.54      8.25 o 
   6   9   0       30.89       38.06      3.82 o 
   7   9   0       39.38       36.71      4.03 o 
   8   9   0      197.26      214.09      9.52 o 
   9   9   0       64.25       77.20      6.09 o 
   0  10   0       93.72       92.65      8.95 o 
   1  10   0        0.01       -0.77      2.10 o 
   2  10   0       26.50       34.06      4.20 o 
   3  10   0       51.27       57.73      5.13 o 
   4  10   0       59.56       64.13      5.37 o 
   5  10   0       15.15       14.91      3.18 o 
   2   0   1     3583.91     4040.89     29.54 o 
   4   0   1      684.81      671.88      9.55 o 
   6   0   1     4014.79     4265.61     36.96 o 
   8   0   1      654.32      679.81      9.62 o 
  10   0   1       30.42       37.29      2.91 o 
  12   0   1     1614.90     1607.66     19.61 o 
  14   0   1      185.61      173.74      7.66 o 
  16   0   1      109.06      116.48      7.59 o 
   0   1   1      143.65      105.91      1.54 o 
   1   1   1     3481.96     4040.00     18.46 o 
   2   1   1     4044.60     4547.17     22.47 o 
   3   1   1      211.83      232.12      2.07 o 
   4   1   1     1899.82     2030.48     11.20 o 
   5   1   1      793.37      902.63      5.90 o 
   6   1   1      731.92      707.59      5.56 o 
   7   1   1      474.04      427.61      4.43 o 
   8   1   1      481.41      479.64      5.23 o 
   9   1   1      359.50      388.57      4.87 o 
  10   1   1      405.34      388.68      5.10 o 
  11   1   1      244.93      229.38      3.88 o 
  12   1   1      195.82      172.02      3.57 o 
  13   1   1      125.86      111.78      3.75 o 
  14   1   1      211.55      202.08      4.81 o 
  15   1   1        6.69        6.20      2.28 o 
  16   1   1       20.73       27.01      3.97 o 
  17   1   1       21.84       21.35      5.19 o 
   1   2   1       31.78       36.72      0.99 o 
   2   2   1     6946.82     7817.44     38.29 o 
   3   2   1      601.94      551.14      4.46 o 
   4   2   1     2153.31     2313.97     12.33 o 
   5   2   1      658.24      830.17      5.71 o 
   6   2   1      166.99      152.51      2.22 o 
   7   2   1      754.21      800.74      6.07 o 
   8   2   1      368.26      356.51      3.88 o 
   9   2   1       50.29       46.70      1.81 o 
  10   2   1      113.28      104.53      2.72 o 
  11   2   1      154.67      152.08      3.25 o 
  12   2   1      244.69      228.89      4.98 o 
  13   2   1        5.61        4.23      1.50 o 
  14   2   1       25.87       31.54      3.47 o 
  15   2   1      130.22      125.08      5.93 o 
  16   2   1       60.24       50.87      4.80 o 
  17   2   1       18.34       12.11      3.73 o 
   0   3   1      800.32      694.11      6.91 o 
   1   3   1     7084.87     8301.41     45.68 o 
   2   3   1      946.82     1050.29      6.85 o 
   3   3   1     1228.30     1273.84      8.31 o 
   4   3   1      434.95      395.92      3.89 o 
   5   3   1       50.50       47.38      1.55 o 
   6   3   1       78.87       72.82      2.04 o 
   7   3   1       84.70       78.13      1.82 o 
   8   3   1      178.13      161.70      2.65 o 
   9   3   1      271.07      259.06      3.79 o 
  10   3   1       52.75       47.57      2.35 o 
  11   3   1      176.11      162.14      3.90 o 
  12   3   1      221.26      185.96      4.83 o 
  13   3   1      291.91      268.30      5.88 o 
  14   3   1        3.80       -0.56      2.06 o 
  15   3   1       93.02      105.49      5.76 o 
  16   3   1       96.14      117.25      7.02 o 
   1   4   1     3531.92     4060.61     20.91 o 
   2   4   1      191.85      146.24      3.48 o 
   3   4   1     1057.83     1242.25      8.66 o 
   4   4   1      688.80      793.42      6.74 o 
   5   4   1      339.60      347.50      5.27 o 
   6   4   1      557.19      562.61      5.60 o 
   7   4   1      274.84      267.64      3.63 o 
   8   4   1      110.66       93.83      2.87 o 
   9   4   1      227.12      224.48      4.06 o 
  10   4   1       13.73        9.76      1.55 o 
  11   4   1      241.84      229.15      4.69 o 
  12   4   1      108.39      101.81      3.77 o 
  13   4   1       59.94       56.25      3.47 o 
  14   4   1        2.19       -0.65      1.89 o 
  15   4   1       21.64       21.18      3.19 o 
  16   4   1       80.55      111.77      7.18 o 
   0   5   1      105.80      128.43      6.56 o 
   1   5   1      310.41      302.25      3.55 o 
   2   5   1     1088.41     1129.04      7.98 o 
   3   5   1      254.78      264.04      3.19 o 
   4   5   1      871.99      851.93      7.19 o 
   5   5   1      418.12      447.05      5.52 o 
   6   5   1      231.04      231.80      6.02 o 
   7   5   1       90.29       96.83      3.09 o 
   8   5   1      200.55      193.39      3.93 o 
   9   5   1       46.19       44.72      2.35 o 
  10   5   1      280.49      243.28      4.96 o 
  11   5   1       52.97       52.95      2.85 o 
  12   5   1      116.11       94.70      4.19 o 
  13   5   1       75.51       89.43      4.59 o 
  14   5   1       28.84       39.16      3.50 o 
  15   5   1       18.54       26.68      3.73 o 
   1   6   1       61.41       57.15      1.97 o 
   2   6   1      284.52      290.82      3.77 o 
   3   6   1        7.98        3.74      1.23 o 
   4   6   1     1381.10     1426.47     11.72 o 
   5   6   1      354.78      366.50      5.34 o 
   6   6   1      622.76      578.74      6.98 o 
   7   6   1      623.03      616.02      7.38 o 
   8   6   1       37.52       39.49      2.28 o 
   9   6   1       29.22       32.31      2.19 o 
  10   6   1       32.96       38.45      2.57 o 
  11   6   1      259.60      241.99      5.52 o 
  12   6   1       10.14       13.29      2.23 o 
  13   6   1       36.08       48.63      3.78 o 
  14   6   1       25.36       22.83      4.07 o 
   0   7   1      203.36      173.87      6.51 o 
   1   7   1       62.29       86.85      3.02 o 
   2   7   1       78.39       65.06      2.74 o 
   3   7   1      251.22      230.58      4.34 o 
   4   7   1      160.67      156.90      4.07 o 
   5   7   1       68.31       66.25      2.90 o 
   6   7   1       32.32       32.32      2.19 o 
   7   7   1       58.66       50.49      2.65 o 
   8   7   1       58.25       49.56      2.71 o 
   9   7   1       12.96       10.87      1.68 o 
  10   7   1      101.58       89.35      4.00 o 
  11   7   1       49.21       45.89      3.61 o 
  12   7   1       20.01       22.52      2.94 o 
  13   7   1       20.19       28.82      3.40 o 
   1   8   1        8.75       11.70      1.77 o 
   2   8   1      103.27       91.61      3.45 o 
   3   8   1      187.53      167.58      4.78 o 
   4   8   1      331.50      338.16      5.74 o 
   5   8   1      234.24      223.27      4.93 o 
   6   8   1       48.30       48.99      2.77 o 
   7   8   1       42.34       48.36      2.82 o 
   8   8   1      167.37      175.66      5.37 o 
   9   8   1      140.40      147.16      5.14 o 
  10   8   1        3.66        5.57      2.15 o 
  11   8   1       14.83       20.81      3.07 o 
   0   9   1       55.36       65.94      5.38 o 
   1   9   1       32.06       29.23      2.56 o 
   2   9   1       20.08       26.80      2.45 o 
   3   9   1       39.92       45.67      3.03 o 
   4   9   1      111.04      116.86      4.48 o 
   5   9   1      281.84      261.54      5.55 o 
   6   9   1        1.48        1.78      1.51 o 
   7   9   1      269.58      285.34      6.59 o 
   8   9   1      160.62      165.59      5.65 o 
   9   9   1       87.39       79.00      4.93 o 
   1  10   1       16.05       18.33      2.38 o 
   2  10   1       41.46       47.56      3.33 o 
   3  10   1      120.89      120.19      5.17 o 
   4  10   1       69.79       67.49      3.93 o 
   5  10   1       14.23       11.82      2.22 o 
   0   0   2    16790.34    17107.23    490.72 o 
   2   0   2     1693.12     1524.34     11.01 o 
   4   0   2     1255.38     1222.03     12.14 o 
   6   0   2      111.32      100.89      3.11 o 
   8   0   2      155.44      186.97      5.51 o 
  10   0   2     1134.92     1137.71     14.57 o 
  12   0   2        0.62        2.77      1.97 o 
  14   0   2      257.21      228.04      9.47 o 
  16   0   2      105.46      117.89      7.53 o 
   1   1   2     1118.40     1215.87      7.08 o 
   2   1   2     1300.34     1528.37      7.98 o 
   3   1   2       83.34       75.48      1.15 o 
   4   1   2      631.31      587.67      4.26 o 
   5   1   2     1028.19     1079.51      7.30 o 
   6   1   2      198.02      190.01      2.80 o 
   7   1   2      117.51      144.14      2.46 o 
   8   1   2       97.41      110.84      2.49 o 
   9   1   2       78.94       75.53      2.40 o 
  10   1   2       34.89       31.72      1.84 o 
  11   1   2      134.73      125.71      3.09 o 
  12   1   2      347.80      351.03      5.39 o 
  13   1   2      252.66      246.38      4.69 o 
  14   1   2       55.25       40.17      3.18 o 
  15   1   2       45.36       40.35      3.30 o 
  16   1   2        0.01        3.69      2.37 o 
  17   1   2       19.28       37.72      4.81 o 
   0   2   2      859.90      823.68      7.23 o 
   1   2   2      500.43      581.31      4.14 o 
   2   2   2      298.12      326.92      2.78 o 
   3   2   2       52.81       68.73      1.09 o 
   4   2   2      573.14      613.35      4.77 o 
   5   2   2       56.52       61.26      1.44 o 
   6   2   2      225.25      206.00      2.59 o 
   7   2   2      502.62      569.73      4.88 o 
   8   2   2      263.46      226.37      3.14 o 
   9   2   2      184.80      182.73      2.98 o 
  10   2   2       57.63       64.42      2.57 o 
  11   2   2      223.92      207.05      3.97 o 
  12   2   2       78.91       76.03      3.22 o 
  13   2   2      130.69      116.99      4.34 o 
  14   2   2       12.44       17.37      2.32 o 
  15   2   2      178.02      176.54      7.85 o 
  16   2   2       97.49      102.15      6.43 o 
  17   2   2       31.21       39.68      5.24 o 
   1   3   2      347.97      357.77      3.24 o 
   2   3   2       27.08       23.59      0.99 o 
   3   3   2     1754.84     1910.99     11.49 o 
   4   3   2       53.23       60.00      1.68 o 
   5   3   2     1103.46     1257.42      8.67 o 
   6   3   2      279.10      306.52      3.66 o 
   7   3   2       50.55       58.93      1.96 o 
   8   3   2      145.57      146.95      2.51 o 
   9   3   2      302.42      321.10      4.27 o 
  10   3   2       20.04       27.33      1.65 o 
  11   3   2      351.14      338.25      6.78 o 
  12   3   2      191.21      171.98      4.51 o 
  13   3   2      104.77      101.14      4.24 o 
  14   3   2       26.13       17.06      2.80 o 
  15   3   2        9.48        5.19      3.11 o 
  16   3   2       77.24       87.29      6.22 o 
   0   4   2       74.82       74.37      2.54 o 
   1   4   2     1633.92     1940.75     11.36 o 
   2   4   2      218.56      212.83      2.68 o 
   3   4   2      295.56      273.03      3.43 o 
   4   4   2      386.36      410.15      4.36 o 
   5   4   2      126.42      128.32      2.52 o 
   6   4   2      311.52      304.51      3.88 o 
   7   4   2       24.77       19.24      1.39 o 
   8   4   2       57.62       61.08      2.42 o 
   9   4   2       16.94       16.60      1.54 o 
  10   4   2       95.18       83.12      3.25 o 
  11   4   2      287.66      248.65      5.20 o 
  12   4   2       93.54       91.54      3.80 o 
  13   4   2        1.50        0.86      1.45 o 
  14   4   2        6.79        8.43      2.25 o 
  15   4   2       33.03       36.79      4.89 o 
  16   4   2       85.29      102.05      6.98 o 
   1   5   2        8.11        5.53      0.87 o 
   2   5   2       85.79       95.07      2.16 o 
   3   5   2      752.87      763.60      7.10 o 
   4   5   2      161.28      176.89      3.17 o 
   5   5   2       98.63       94.33      2.52 o 
   6   5   2     1006.84      981.15      9.52 o 
   7   5   2     1564.26     1589.12     13.27 o 
   8   5   2       34.99       31.45      1.96 o 
   9   5   2       97.70       79.71      3.28 o 
  10   5   2      410.79      395.34      7.85 o 
  11   5   2       25.96       22.59      2.04 o 
  12   5   2       51.87       53.53      3.28 o 
  13   5   2       19.89       15.34      2.26 o 
  14   5   2       69.59       75.98      4.77 o 
  15   5   2       74.69       67.98      5.79 o 
   0   6   2        9.74       12.59      1.81 o 
   1   6   2       26.27       28.98      1.54 o 
   2   6   2       33.79       29.82      1.68 o 
   3   6   2      265.19      238.88      3.78 o 
   4   6   2      117.32      103.46      3.17 o 
   5   6   2     1537.61     1551.20     12.64 o 
   6   6   2      702.22      725.80      7.98 o 
   7   6   2       73.48       72.89      2.93 o 
   8   6   2      137.91      135.24      3.86 o 
   9   6   2       18.77       17.69      1.88 o 
  10   6   2      134.88      122.94      4.46 o 
  11   6   2       46.04       49.73      3.47 o 
  12   6   2        8.53        8.96      2.10 o 
  13   6   2       65.10       65.26      4.25 o 
  14   6   2        4.09        3.98      2.19 o 
   1   7   2       20.41       16.70      1.50 o 
   2   7   2       97.93      114.98      3.48 o 
   3   7   2       40.33       31.53      2.01 o 
   4   7   2       24.36       21.13      2.01 o 
   5   7   2       24.49       24.50      1.91 o 
   6   7   2      323.39      307.37      5.29 o 
   7   7   2      283.95      275.15      5.14 o 
   8   7   2       40.25       41.25      2.70 o 
   9   7   2        0.77       -1.06      1.30 o 
  10   7   2      301.77      302.08      6.64 o 
  11   7   2       18.86       21.52      2.51 o 
  12   7   2       11.96       16.39      2.75 o 
  13   7   2       68.30       87.91      5.12 o 
   0   8   2       20.07       17.52      3.04 o 
   1   8   2       75.07       83.57      3.58 o 
   2   8   2      242.44      222.29      5.41 o 
   3   8   2       82.41       82.59      3.32 o 
   4   8   2        2.59        1.28      1.27 o 
   5   8   2       77.09       80.94      3.40 o 
   6   8   2      145.76      140.13      4.41 o 
   7   8   2       71.55       61.64      3.35 o 
   8   8   2       88.36       93.44      4.70 o 
   9   8   2      178.57      172.78      5.93 o 
  10   8   2       10.01       15.33      2.43 o 
  11   8   2       54.91       52.33      4.02 o 
   1   9   2       51.39       50.50      3.20 o 
   2   9   2        0.46        0.20      1.47 o 
   3   9   2       21.22       19.95      2.43 o 
   4   9   2       17.97       18.61      2.96 o 
   5   9   2      337.77      335.07      6.22 o 
   6   9   2        7.00        6.84      1.78 o 
   7   9   2      102.93       94.62      4.63 o 
   8   9   2       68.26       72.55      4.74 o 
   0  10   2       22.79       20.05      3.56 o 
   1  10   2       27.39       28.57      2.64 o 
   2  10   2       75.16       85.51      4.34 o 
   3  10   2       81.83       89.79      4.51 o 
   4  10   2      109.25      124.44      5.33 o 
   5  10   2        3.99        6.24      2.05 o 
   2   0   3      563.14      485.59      5.39 o 
   4   0   3     1503.85     1649.18     15.30 o 
   6   0   3      835.76      926.97     15.46 o 
   8   0   3        4.39        4.25      1.40 o 
  10   0   3      158.30      154.16      4.90 o 
  12   0   3     1262.47     1263.85     20.09 o 
  14   0   3       10.41       11.11      5.13 o 
  16   0   3      137.23      167.99     11.64 o 
   0   1   3    20933.96    23441.92    152.11 o 
   1   1   3      911.89      878.01      4.89 o 
   2   1   3      103.59       80.63      1.13 o 
   3   1   3     1666.42     1757.50     10.41 o 
   4   1   3       71.22       80.23      1.56 o 
   5   1   3      632.65      674.81      5.29 o 
   6   1   3      138.03      123.27      2.00 o 
   7   1   3      255.95      303.03      3.61 o 
   8   1   3      164.20      132.29      3.29 o 
   9   1   3      216.60      209.11      3.52 o 
  10   1   3      135.07      127.72      2.97 o 
  11   1   3      544.05      519.69      9.61 o 
  12   1   3      201.17      175.94      3.98 o 
  13   1   3       58.86       55.58      2.95 o 
  14   1   3      232.54      222.50      5.56 o 
  15   1   3       12.36       15.90      2.62 o 
  16   1   3       17.98       22.07      3.81 o 
  17   1   3       12.41       15.80      4.63 o 
   1   2   3     2179.39     2365.03     12.32 o 
   2   2   3      210.58      223.55      2.28 o 
   3   2   3      248.27      198.52      2.85 o 
   4   2   3      438.77      471.98      3.94 o 
   5   2   3     1899.74     2186.86     12.16 o 
   6   2   3       65.59       89.47      1.79 o 
   7   2   3       93.83       81.51      1.93 o 
   8   2   3      364.60      334.20      4.02 o 
   9   2   3      531.99      532.99      5.29 o 
  10   2   3       15.07        9.63      1.24 o 
  11   2   3       93.63       85.58      3.26 o 
  12   2   3       16.69       21.65      2.01 o 
  13   2   3       50.79       51.28      3.12 o 
  14   2   3       24.45       19.74      2.75 o 
  15   2   3       10.28        9.32      3.23 o 
  16   2   3      154.19      175.15      8.40 o 
  17   2   3       62.14       84.49      6.31 o 
   0   3   3      996.18      998.81     11.43 o 
   1   3   3      953.36     1021.02      6.66 o 
   2   3   3     1499.21     1657.63      9.67 o 
   3   3   3      709.08      620.84      4.77 o 
   4   3   3      138.45      155.77      2.49 o 
   5   3   3      106.95      108.81      2.19 o 
   6   3   3      133.89      132.22      2.45 o 
   7   3   3      168.15      137.29      2.63 o 
   8   3   3       77.22       76.31      2.27 o 
   9   3   3      148.14      133.45      2.89 o 
  10   3   3      260.23      238.77      4.32 o 
  11   3   3       85.32       75.09      3.26 o 
  12   3   3      244.02      213.53      4.92 o 
  13   3   3      196.79      183.10      5.91 o 
  14   3   3       13.68       17.64      3.55 o 
  15   3   3       72.55       65.94      5.32 o 
  16   3   3      158.55      177.37      8.66 o 
   1   4   3       81.30       84.68      2.09 o 
   2   4   3     1835.52     2025.99     11.88 o 
   3   4   3       10.51        9.10      0.97 o 
   4   4   3      132.47      113.14      2.44 o 
   5   4   3       85.95       76.07      2.15 o 
   6   4   3      100.63       97.07      2.54 o 
   7   4   3      986.23     1002.54      8.24 o 
   8   4   3      128.24      123.75      2.95 o 
   9   4   3      268.84      240.57      5.06 o 
  10   4   3       22.82       20.27      1.86 o 
  11   4   3      426.90      379.94      6.25 o 
  12   4   3        7.60        7.33      2.38 o 
  13   4   3       96.63       97.11      4.81 o 
  14   4   3       88.21       76.96      6.43 o 
  15   4   3       55.41       65.46      5.54 o 
  16   4   3      125.92      135.66      8.03 o 
   0   5   3      476.03      496.03      6.83 o 
   1   5   3      868.89      889.20      6.93 o 
   2   5   3      361.12      349.10      3.91 o 
   3   5   3       45.57       56.48      1.69 o 
   4   5   3      262.03      258.59      3.74 o 
   5   5   3       50.19       46.41      1.93 o 
   6   5   3      424.50      406.34      5.39 o 
   7   5   3       64.65       67.22      2.70 o 
   8   5   3      708.49      681.46      8.18 o 
   9   5   3      229.98      212.84      4.63 o 
  10   5   3       41.24       34.02      3.15 o 
  11   5   3       71.43       77.09      3.97 o 
  12   5   3       63.17       60.18      3.52 o 
  13   5   3       25.66       22.11      2.68 o 
  14   5   3       65.36       67.54      4.56 o 
  15   5   3        2.95        2.70      2.55 o 
   1   6   3      202.38      217.75      3.35 o 
   2   6   3      255.62      222.89      3.68 o 
   3   6   3     1167.80     1205.80      9.75 o 
   4   6   3      935.80      928.19      9.50 o 
   5   6   3       85.56       80.27      3.16 o 
   6   6   3      397.85      385.43      5.95 o 
   7   6   3      110.48      111.14      3.55 o 
   8   6   3      101.04      103.00      3.78 o 
   9   6   3       21.22       18.09      2.10 o 
  10   6   3      102.49       90.21      4.11 o 
  11   6   3      187.27      170.46      5.60 o 
  12   6   3       50.63       58.02      3.60 o 
  13   6   3       36.32       48.30      4.11 o 
  14   6   3       83.37      102.78      5.83 o 
   0   7   3     1182.99     1082.63     16.91 o 
   1   7   3       51.94       45.99      2.18 o 
   2   7   3       49.04       41.72      2.24 o 
   3   7   3       22.02       18.99      1.72 o 
   4   7   3      175.67      163.52      4.04 o 
   5   7   3      237.53      237.38      4.64 o 
   6   7   3      257.65      242.37      4.79 o 
   7   7   3       37.33       42.19      2.64 o 
   8   7   3       43.88       39.98      2.90 o 
   9   7   3       30.25       26.64      2.55 o 
  10   7   3       19.35       20.10      2.36 o 
  11   7   3       13.08       10.08      2.13 o 
  12   7   3        3.12        2.81      2.02 o 
   1   8   3       36.98       33.99      2.43 o 
   2   8   3       30.12       31.00      2.31 o 
   3   8   3       86.73       79.93      3.31 o 
   4   8   3      128.42      116.96      3.92 o 
   5   8   3      103.90       98.69      3.73 o 
   6   8   3       73.46       79.97      3.71 o 
   7   8   3       98.81       94.12      4.36 o 
   8   8   3      160.85      174.10     11.57 o 
   9   8   3       67.23       63.04      3.91 o 
  10   8   3        1.04        2.99      1.95 o 
  11   8   3       21.40       31.29      3.20 o 
   0   9   3       20.71       19.95      3.08 o 
   1   9   3      241.27      244.14      7.28 o 
   2   9   3       25.53       29.58      2.64 o 
   3   9   3      195.16      198.29      6.04 o 
   4   9   3       29.90       39.40      2.80 o 
   5   9   3      165.83      157.89      5.59 o 
   6   9   3       22.42       26.52      2.75 o 
   7   9   3       23.07       28.86      2.90 o 
   8   9   3      150.98      163.19      8.08 o 
   1  10   3        2.30        4.64      2.33 o 
   2  10   3      416.04      416.28      8.29 o 
   3  10   3      149.18      155.39      5.87 o 
   4  10   3      213.65      212.68      8.04 o 
   0   0   4    38180.00    39586.70    365.06 o 
   2   0   4      360.96      408.04      4.90 o 
   4   0   4      520.29      499.78      7.46 o 
   6   0   4      460.56      463.96      7.12 o 
   8   0   4      324.20      321.05     12.22 o 
  10   0   4     1877.99     1720.21     21.90 o 
  12   0   4      183.96      192.65      8.68 o 
  14   0   4       13.94       12.60      2.92 o 
  16   0   4      260.06      311.90     29.55 o 
   1   1   4     1035.49      809.04      5.62 o 
   2   1   4       93.96       91.77      1.74 o 
   3   1   4      486.34      511.18      4.85 o 
   4   1   4      269.62      252.77      2.80 o 
   5   1   4     2339.54     2587.44     15.30 o 
   6   1   4      192.31      198.57      2.83 o 
   7   1   4      190.87      166.34      2.73 o 
   8   1   4      426.33      477.03      4.64 o 
   9   1   4      279.26      248.68      3.75 o 
  10   1   4      352.67      351.84      5.02 o 
  11   1   4      755.17      794.57      8.33 o 
  12   1   4     1821.43     1845.54     16.03 o 
  13   1   4      197.15      182.90      5.63 o 
  14   1   4       10.31        4.70      1.99 o 
  15   1   4       39.75       46.69      4.01 o 
  16   1   4       38.94       64.08      5.32 o 
  17   1   4       13.56       23.69      6.04 o 
   0   2   4     2022.62     2233.05     16.83 o 
   1   2   4      314.10      302.03      2.82 o 
   2   2   4     1485.75     1651.69      9.32 o 
   3   2   4      629.57      577.55      4.33 o 
   4   2   4     1153.78     1329.61      8.08 o 
   5   2   4       73.25       79.30      1.59 o 
   6   2   4      116.35      114.28      2.00 o 
   7   2   4      976.92     1068.25      7.93 o 
   8   2   4      260.87      236.34      3.23 o 
   9   2   4      226.05      214.41      3.83 o 
  10   2   4      207.56      206.31      3.66 o 
  11   2   4     1015.14      978.30      9.70 o 
  12   2   4       91.13       81.62      4.12 o 
  13   2   4       33.72       34.31      2.97 o 
  14   2   4       34.96       43.86      3.87 o 
  15   2   4       94.31       88.42      7.47 o 
  16   2   4       49.86       44.11      4.22 o 
   1   3   4      393.67      347.01      3.66 o 
   2   3   4      109.25      121.96      2.01 o 
   3   3   4      344.16      351.98      3.43 o 
   4   3   4     1513.44     1638.34      9.89 o 
   5   3   4      491.17      480.90      4.27 o 
   6   3   4       49.92       56.41      1.60 o 
   7   3   4      115.83       98.05      2.42 o 
   8   3   4      321.13      305.03      4.80 o 
   9   3   4       15.01       12.50      1.42 o 
  10   3   4       76.53       67.26      2.76 o 
  11   3   4       94.99      109.14      3.87 o 
  12   3   4      280.48      282.64      6.59 o 
  13   3   4       18.27       18.38      2.78 o 
  14   3   4      105.20       82.41      5.37 o 
  15   3   4       10.33        6.47      2.39 o 
  16   3   4       53.30       71.92      5.82 o 
   0   4   4       94.74       82.48      2.76 o 
   1   4   4       11.19        7.22      0.85 o 
   2   4   4     1037.62     1110.86      7.71 o 
   3   4   4       65.85       81.73      1.90 o 
   4   4   4      341.58      332.66      4.00 o 
   5   4   4      441.04      452.73      4.88 o 
   6   4   4        9.96       11.76      1.13 o 
   7   4   4      286.66      270.28      4.14 o 
   8   4   4       25.07       30.70      1.86 o 
   9   4   4      136.29      131.29      5.22 o 
  10   4   4      132.77      115.28      4.10 o 
  11   4   4      141.56      124.04      4.71 o 
  12   4   4       99.80       91.45      4.25 o 
  13   4   4      242.08      244.43      7.77 o 
  14   4   4       37.49       43.89      3.60 o 
  15   4   4       72.73       81.10      6.10 o 
   1   5   4       71.33       83.28      2.19 o 
   2   5   4       33.81       32.68      1.51 o 
   3   5   4       30.96       22.90      1.24 o 
   4   5   4       56.36       56.99      2.10 o 
   5   5   4       99.24       95.76      2.66 o 
   6   5   4      758.87      715.04      6.95 o 
   7   5   4      798.50      759.64      8.56 o 
   8   5   4        6.38        6.03      1.32 o 
   9   5   4      319.36      307.24      5.97 o 
  10   5   4       62.77       43.64      2.87 o 
  11   5   4      112.73      120.66      4.64 o 
  12   5   4        9.10       10.09      2.01 o 
  13   5   4      113.80      124.06      6.33 o 
  14   5   4       12.89       13.46      2.69 o 
  15   5   4       15.62       19.07      4.42 o 
   0   6   4      257.85      286.74      6.36 o 
   1   6   4      226.57      227.07      3.49 o 
   2   6   4      209.42      199.68      3.57 o 
   3   6   4       48.18       43.53      2.06 o 
   4   6   4      755.21      750.04      7.73 o 
   5   6   4      396.98      380.29      8.26 o 
   6   6   4      144.31      139.10      4.37 o 
   7   6   4       32.33       40.25      2.47 o 
   8   6   4       40.26       44.02      2.88 o 
   9   6   4       28.72       26.76      2.90 o 
  10   6   4       29.02       23.09      2.49 o 
  11   6   4       25.68       31.43      2.68 o 
  12   6   4        4.40        4.79      1.82 o 
  13   6   4       85.61       82.06      4.62 o 
  14   6   4      130.46      130.67      7.16 o 
   1   7   4       31.49       31.41      1.89 o 
   2   7   4       29.56       25.45      1.79 o 
   3   7   4      167.94      158.99      3.98 o 
   4   7   4      211.80      202.94      4.93 o 
   5   7   4       24.93       25.87      1.98 o 
   6   7   4       10.96       11.71      1.72 o 
   7   7   4       65.43       69.38      3.62 o 
   8   7   4      292.88      294.30      6.38 o 
   9   7   4       27.53       31.73      2.91 o 
  10   7   4      324.87      343.26      8.10 o 
  11   7   4        0.32        0.56      1.78 o 
  12   7   4       12.49       15.48      2.47 o 
   0   8   4      196.19      196.27      7.37 o 
   1   8   4      144.77      165.63      4.77 o 
   2   8   4      281.08      256.23      5.33 o 
   3   8   4       30.40       31.37      2.27 o 
   4   8   4       14.61       22.14      2.17 o 
   5   8   4      384.30      360.29      7.02 o 
   6   8   4      300.69      296.14      6.45 o 
   7   8   4      272.97      259.61      6.30 o 
   8   8   4       33.37       37.45      3.07 o 
   9   8   4       42.07       43.24      3.28 o 
  10   8   4       28.91       27.16      3.00 o 
   1   9   4        7.35        7.04      1.69 o 
   2   9   4       34.37       35.30      2.75 o 
   3   9   4       37.60       35.79      2.68 o 
   4   9   4        6.33        8.83      1.99 o 
   5   9   4       18.34       22.65      2.77 o 
   6   9   4       48.37       49.35      3.43 o 
   7   9   4       10.43        9.77      2.33 o 
   8   9   4      214.33      213.79      6.85 o 
   0  10   4       34.96       43.55      4.54 o 
   1  10   4        5.38        5.10      2.05 o 
   2  10   4       78.99       80.05      5.08 o 
   3  10   4        3.01       -1.80      2.13 o 
   4  10   4      437.31      451.04     10.42 o 
   2   0   5      495.35      554.45      5.95 o 
   4   0   5     1997.28     2199.58     18.18 o 
   6   0   5      912.36     1029.70     11.85 o 
   8   0   5      317.43      260.80     10.28 o 
  10   0   5     1007.94      984.47     16.72 o 
  12   0   5       11.67       18.30      3.27 o 
  14   0   5       16.90       19.72      3.27 o 
  16   0   5       39.09       27.94      9.88 o 
   0   1   5     6832.26     7997.71     58.29 o 
   1   1   5        2.50        5.43      0.67 o 
   2   1   5      610.02      672.93      5.42 o 
   3   1   5     1702.04     1994.60     14.51 o 
   4   1   5     2631.11     2878.81     17.78 o 
   5   1   5       59.36       78.52      2.17 o 
   6   1   5      205.87      212.47      2.94 o 
   7   1   5      378.16      419.79      4.54 o 
   8   1   5      423.83      355.46      4.42 o 
   9   1   5      244.84      234.36      3.90 o 
  10   1   5     1010.83      950.71     10.56 o 
  11   1   5      297.61      271.66      8.58 o 
  12   1   5      352.51      339.65      7.70 o 
  13   1   5       88.40       93.46      4.65 o 
  14   1   5       52.60       65.64      4.15 o 
  15   1   5       70.35       79.99      4.71 o 
  16   1   5        7.44       12.20      4.03 o 
   1   2   5       42.09       39.18      1.22 o 
   2   2   5      953.94     1040.07      6.67 o 
   3   2   5      521.75      496.59      4.00 o 
   4   2   5      224.66      236.89      2.98 o 
   5   2   5      132.28      123.12      2.21 o 
   6   2   5        2.07        2.58      0.84 o 
   7   2   5       42.07       30.64      1.50 o 
   8   2   5      122.52      102.86      2.57 o 
   9   2   5      819.11      812.37      7.56 o 
  10   2   5       60.54       56.73      2.50 o 
  11   2   5      389.83      359.23      6.59 o 
  12   2   5      126.87      120.90      5.04 o 
  13   2   5      251.30      268.50      6.76 o 
  14   2   5       54.01       63.00      4.60 o 
  15   2   5       42.10       40.23      4.47 o 
  16   2   5       35.49       36.37      4.60 o 
   0   3   5       73.80       65.34      2.39 o 
   1   3   5       13.83       10.27      0.87 o 
   2   3   5       25.24       34.77      1.34 o 
   3   3   5       49.55       42.51      1.39 o 
   4   3   5       17.56       15.13      1.00 o 
   5   3   5      751.72      769.54      6.10 o 
   6   3   5      509.64      493.12      4.52 o 
   7   3   5      113.18      112.35      3.00 o 
   8   3   5      491.76      459.78      5.79 o 
   9   3   5      439.42      400.41      7.13 o 
  10   3   5       65.23       59.30      2.92 o 
  11   3   5      321.59      307.14      5.69 o 
  12   3   5      298.79      274.07      6.67 o 
  13   3   5      195.81      199.83      7.19 o 
  14   3   5      145.11      163.00      7.09 o 
  15   3   5        5.21        3.03      2.42 o 
  16   3   5       89.89      102.44      6.24 o 
   1   4   5     1340.42     1476.04      9.60 o 
   2   4   5      348.71      314.15      3.60 o 
   3   4   5       40.83       35.29      1.43 o 
   4   4   5       54.20       53.14      1.65 o 
   5   4   5       63.36       76.60      2.22 o 
   6   4   5      436.38      427.07      4.86 o 
   7   4   5      550.77      524.16      6.09 o 
   8   4   5      272.07      264.46      4.75 o 
   9   4   5      198.01      206.75      4.36 o 
  10   4   5      306.39      282.61      6.04 o 
  11   4   5      242.54      229.13      5.67 o 
  12   4   5      110.78       96.01      4.50 o 
  13   4   5      147.19      138.19      6.39 o 
  14   4   5      172.28      176.97      6.81 o 
  15   4   5       40.25       46.26      4.32 o 
   0   5   5      571.95      597.64      8.12 o 
   1   5   5      583.83      588.76      5.55 o 
   2   5   5       92.61       90.74      2.32 o 
   3   5   5      113.56       98.36      2.67 o 
   4   5   5      123.25      113.66      2.81 o 
   5   5   5       38.13       31.47      1.71 o 
   6   5   5      812.68      827.25      8.20 o 
   7   5   5      968.63      936.43     10.63 o 
   8   5   5      113.96      110.83      4.05 o 
   9   5   5      196.76      188.37      5.10 o 
  10   5   5       36.31       35.32      2.70 o 
  11   5   5       28.42       28.44      2.66 o 
  12   5   5      112.61      111.42      4.98 o 
  13   5   5       60.33       60.60      4.19 o 
  14   5   5       41.65       48.42      4.98 o 
   1   6   5      142.90      146.80      3.60 o 
   2   6   5       61.14       57.04      2.33 o 
   3   6   5      370.15      337.19      4.97 o 
   4   6   5       74.35       60.63      2.43 o 
   5   6   5       53.21       59.67      2.65 o 
   6   6   5       14.92       12.69      1.81 o 
   7   6   5      450.17      440.76      7.29 o 
   8   6   5      106.98       97.85      4.10 o 
   9   6   5       52.52       51.79      3.18 o 
  10   6   5       44.68       40.14      2.93 o 
  11   6   5       79.56       83.14      4.13 o 
  12   6   5       18.67       21.65      2.63 o 
  13   6   5       70.13       75.58      4.94 o 
   0   7   5      269.02      249.44     11.13 o 
   1   7   5       79.13       87.64      2.96 o 
   2   7   5      216.76      206.26      3.99 o 
   3   7   5       75.26       71.61      2.98 o 
   4   7   5       53.46       54.35      2.69 o 
   5   7   5      246.61      234.40      6.09 o 
   6   7   5      274.69      255.48      7.35 o 
   7   7   5       16.37       15.80      2.15 o 
   8   7   5      228.28      222.73      6.56 o 
   9   7   5       56.40       51.65      3.64 o 
  10   7   5        7.21        5.07      1.80 o 
  11   7   5        6.11        3.30      1.93 o 
  12   7   5       44.96       51.11      3.73 o 
   1   8   5       48.26       45.90      2.73 o 
   2   8   5        7.27        7.66      1.74 o 
   3   8   5       88.29       82.43      3.61 o 
   4   8   5      197.53      204.99      6.01 o 
   5   8   5      145.93      142.69      6.98 o 
   6   8   5       32.57       27.57      2.75 o 
   7   8   5       61.60       57.54      3.59 o 
   8   8   5       20.89       22.55      2.54 o 
   9   8   5       55.01       54.61      3.66 o 
  10   8   5       23.82       30.41      2.99 o 
   0   9   5       27.79       30.15      3.68 o 
   1   9   5       63.87       64.54      3.65 o 
   2   9   5        3.14        3.18      2.55 o 
   3   9   5      162.91      176.86      7.80 o 
   4   9   5       90.39      102.33      5.05 o 
   5   9   5       18.12       20.29      2.72 o 
   6   9   5        5.49        3.87      1.97 o 
   7   9   5       23.81       16.46      2.57 o 
   1  10   5       51.71       55.48      4.68 o 
   2  10   5      404.93      440.53     13.60 o 
   0   0   6     8563.11     9328.64     87.48 o 
   2   0   6     3820.91     4288.71     36.35 o 
   4   0   6     1112.32     1327.40     11.28 o 
   6   0   6      774.36      770.47     12.92 o 
   8   0   6        3.72        8.54      2.32 o 
  10   0   6      104.90      126.48      9.70 o 
  12   0   6      285.78      265.30      7.93 o 
  14   0   6       46.78       48.43      5.30 o 
  16   0   6      227.02      238.13     11.52 o 
   1   1   6     1113.16     1146.75      7.43 o 
   2   1   6     1157.54     1347.29      8.98 o 
   3   1   6      236.05      267.06      3.30 o 
   4   1   6     1888.43     2215.78     14.60 o 
   5   1   6     2614.26     2951.47     18.72 o 
   6   1   6       94.60       88.58      1.98 o 
   7   1   6       76.60       69.23      1.98 o 
   8   1   6      874.56      856.48      7.45 o 
   9   1   6      155.66      150.41      3.90 o 
  10   1   6      437.57      430.57      7.03 o 
  11   1   6      671.58      628.95      8.95 o 
  12   1   6     1023.49     1011.39     13.55 o 
  13   1   6        5.20        3.13      1.86 o 
  14   1   6        2.27        5.00      2.05 o 
  15   1   6       21.76       18.23      3.14 o 
  16   1   6       31.42       44.37      4.45 o 
   0   2   6     1462.91     1343.19     13.12 o 
   1   2   6     1057.41     1276.95      8.94 o 
   2   2   6       27.42       26.04      1.29 o 
   3   2   6     3070.86     3440.77     19.84 o 
   4   2   6      158.56      165.03      2.97 o 
   5   2   6       46.99       63.94      2.13 o 
   6   2   6      568.67      649.02      5.86 o 
   7   2   6       37.32       50.04      2.25 o 
   8   2   6      355.74      374.56      7.51 o 
   9   2   6       19.22       16.28      1.60 o 
  10   2   6      224.08      232.34      5.20 o 
  11   2   6      223.79      209.35      5.47 o 
  12   2   6        5.39        6.96      1.91 o 
  13   2   6      105.50       93.34      4.79 o 
  14   2   6       35.11       31.82      3.55 o 
  15   2   6       99.68      104.30      6.11 o 
  16   2   6       78.65       84.21      5.78 o 
   1   3   6       24.74       24.88      1.21 o 
   2   3   6     1203.53     1272.33      8.87 o 
   3   3   6      661.11      702.50      6.76 o 
   4   3   6      526.17      480.35      4.37 o 
   5   3   6      249.41      277.05      3.32 o 
   6   3   6       31.63       27.73      1.43 o 
   7   3   6       32.87       34.04      2.22 o 
   8   3   6       44.15       45.38      2.48 o 
   9   3   6       80.95       63.08      3.52 o 
  10   3   6       63.73       62.41      3.06 o 
  11   3   6       68.64       68.37      3.85 o 
  12   3   6       65.63       61.39      4.22 o 
  13   3   6        8.17        5.95      2.07 o 
  14   3   6       87.96       83.02      7.15 o 
  15   3   6       41.62       56.28      4.83 o 
   0   4   6      345.73      416.02      7.71 o 
   1   4   6     1824.44     1996.18     12.22 o 
   2   4   6     1624.45     1785.92     11.25 o 
   3   4   6      268.22      262.37      3.38 o 
   4   4   6       74.04       86.88      2.16 o 
   5   4   6      566.43      593.24      6.44 o 
   6   4   6      977.15     1000.92      9.68 o 
   7   4   6      353.76      376.37      5.64 o 
   8   4   6      338.62      341.70      5.48 o 
   9   4   6      151.27      152.22      4.41 o 
  10   4   6       77.30       71.01      3.70 o 
  11   4   6      191.33      165.97      5.36 o 
  12   4   6       16.90       19.27      2.64 o 
  13   4   6      145.84      142.45      6.06 o 
  14   4   6       13.26       11.11      3.18 o 
  15   4   6       21.41       24.14      3.48 o 
   1   5   6       34.49       31.63      1.71 o 
   2   5   6      102.27       84.41      2.34 o 
   3   5   6      361.31      370.80      5.14 o 
   4   5   6      398.23      393.12      4.90 o 
   5   5   6      199.00      193.80      4.07 o 
   6   5   6      971.62      943.17     10.07 o 
   7   5   6      181.42      174.96      4.36 o 
   8   5   6       35.70       36.09      2.57 o 
   9   5   6       31.87       23.52      2.28 o 
  10   5   6       24.10       25.17      2.49 o 
  11   5   6      249.46      233.86      6.18 o 
  12   5   6       35.81       36.65      3.42 o 
  13   5   6        9.06       10.19      2.52 o 
  14   5   6       17.02       21.27      3.12 o 
   0   6   6     1173.45     1202.92     15.99 o 
   1   6   6       85.25       74.74      2.61 o 
   2   6   6       43.60       53.03      2.30 o 
   3   6   6       31.31       29.85      1.85 o 
   4   6   6       74.44       65.39      2.73 o 
   5   6   6     1107.33     1079.19     10.91 o 
   6   6   6       36.32       33.72      2.51 o 
   7   6   6      190.59      179.50      5.21 o 
   8   6   6       11.94       11.47      1.88 o 
   9   6   6       97.13      101.66      4.37 o 
  10   6   6       17.68       23.39      2.47 o 
  11   6   6        1.43        2.18      1.70 o 
  12   6   6       15.37       15.88      3.29 o 
  13   6   6       67.88       59.63      5.89 o 
   1   7   6      132.06      123.29      5.21 o 
   2   7   6       20.53       19.54      1.68 o 
   3   7   6      505.67      481.18      7.06 o 
   4   7   6      407.86      389.62      8.77 o 
   5   7   6      176.67      166.60      5.10 o 
   6   7   6      192.82      201.34      5.68 o 
   7   7   6      286.77      270.79      6.14 o 
   8   7   6      133.85      137.28      5.19 o 
   9   7   6       10.78       13.43      2.13 o 
  10   7   6       69.94       74.34      4.07 o 
  11   7   6       16.70       23.88      2.97 o 
   0   8   6       15.62       12.62      2.42 o 
   1   8   6      110.75      109.66      4.16 o 
   2   8   6        5.21        7.54      1.70 o 
   3   8   6       36.46       40.19      2.88 o 
   4   8   6       23.26       26.88      2.51 o 
   5   8   6       26.11       27.33      2.78 o 
   6   8   6       62.79       66.51      3.78 o 
   7   8   6       51.52       54.40      3.45 o 
   8   8   6       13.04       13.75      2.37 o 
   9   8   6        5.55       13.93      2.44 o 
  10   8   6       19.12       25.10      4.23 o 
   1   9   6       13.19       15.18      2.39 o 
   2   9   6        2.42        5.62      1.99 o 
   3   9   6      184.33      189.60      6.66 o 
   4   9   6        7.09        9.09      2.17 o 
   5   9   6      197.92      209.08      7.11 o 
   6   9   6        5.73        3.32      2.11 o 
   7   9   6       42.49       36.50      3.33 o 
   2   0   7     2610.05     2661.07     20.12 o 
   4   0   7      164.30      151.59      2.84 o 
   6   0   7      271.78      285.71      8.69 o 
   8   0   7      450.67      420.59     10.01 o 
  10   0   7     1513.75     1517.53     20.43 o 
  12   0   7      464.41      489.61     11.10 o 
  14   0   7       17.76       17.37      3.98 o 
  16   0   7        3.09       -0.37      4.46 o 
   0   1   7     2724.63     3111.77     23.13 o 
   1   1   7       59.70       70.80      1.67 o 
   2   1   7       13.03       17.43      1.17 o 
   3   1   7      168.02      179.76      2.93 o 
   4   1   7     1335.25     1508.85     11.08 o 
   5   1   7      265.11      270.35      3.78 o 
   6   1   7      405.12      376.38      4.71 o 
   7   1   7      625.35      634.25      6.58 o 
   8   1   7      341.79      319.97      6.96 o 
   9   1   7      418.18      404.15      6.54 o 
  10   1   7     1126.93     1058.28     12.09 o 
  11   1   7      418.10      441.08      7.53 o 
  12   1   7      159.41      133.20      5.48 o 
  13   1   7       55.32       54.88      5.18 o 
  14   1   7      117.12      129.95      5.92 o 
  15   1   7       25.05       26.09      3.14 o 
  16   1   7       52.44       64.07      5.44 o 
   1   2   7      772.35      767.35      6.50 o 
   2   2   7       74.81       91.70      2.18 o 
   3   2   7      205.35      199.97      2.96 o 
   4   2   7      774.68      767.54      7.21 o 
   5   2   7      386.52      383.06      6.54 o 
   6   2   7      352.14      360.91      4.81 o 
   7   2   7      162.35      152.24      4.31 o 
   8   2   7       88.99       81.80      2.77 o 
   9   2   7     1746.95     1766.10     16.20 o 
  10   2   7        0.71        2.87      1.46 o 
  11   2   7       99.38       87.75      4.49 o 
  12   2   7      144.37      143.06      8.29 o 
  13   2   7      116.23      109.41      5.33 o 
  14   2   7       15.66       15.62      2.79 o 
  15   2   7        4.81        0.81      2.42 o 
  16   2   7       40.93       51.47      4.87 o 
   0   3   7      970.45      999.61     10.21 o 
   1   3   7       56.12       45.07      1.57 o 
   2   3   7       22.31       20.93      1.18 o 
   3   3   7       35.96       38.02      1.58 o 
   4   3   7      124.93      133.31      2.62 o 
   5   3   7       94.67      108.10      2.98 o 
   6   3   7      221.19      195.25      3.64 o 
   7   3   7      310.03      287.58      5.19 o 
   8   3   7      582.70      564.61      7.45 o 
   9   3   7      286.88      286.35      5.36 o 
  10   3   7      159.47      161.44      5.02 o 
  11   3   7      204.37      183.16      5.91 o 
  12   3   7      266.52      259.48      6.92 o 
  13   3   7      109.70       93.17      5.65 o 
  14   3   7       37.32       41.60      4.04 o 
  15   3   7       42.94       45.07      4.45 o 
   1   4   7      150.71      153.85      2.69 o 
   2   4   7       20.95       19.12      1.24 o 
   3   4   7      110.64       99.97      2.32 o 
   4   4   7       39.65       37.27      1.73 o 
   5   4   7      103.05      103.04      3.69 o 
   6   4   7      337.14      340.72      5.35 o 
   7   4   7     1237.32     1204.02     11.98 o 
   8   4   7      464.45      442.51      6.84 o 
   9   4   7       66.04       60.26      3.77 o 
  10   4   7      113.23      110.69      4.52 o 
  11   4   7      402.43      396.27      8.42 o 
  12   4   7      106.30       99.71      5.12 o 
  13   4   7      187.23      189.36      8.18 o 
  14   4   7      117.52      114.03      6.53 o 
   0   5   7      134.53      147.99      4.14 o 
   1   5   7     1046.93     1020.32      8.13 o 
   2   5   7       23.34       22.06      1.44 o 
   3   5   7       21.32       21.72      1.52 o 
   4   5   7       96.05       80.23      3.06 o 
   5   5   7       30.04       31.60      2.13 o 
   6   5   7      220.47      211.95      4.50 o 
   7   5   7      634.57      621.53      8.26 o 
   8   5   7      379.14      367.37      6.67 o 
   9   5   7      141.45      125.07      4.87 o 
  10   5   7       47.08       45.19      3.19 o 
  11   5   7       28.27       33.35      3.24 o 
  12   5   7       53.53       48.80      4.01 o 
  13   5   7       11.08       10.07      2.48 o 
  14   5   7       27.05       28.20      3.95 o 
   1   6   7        6.23        7.68      1.27 o 
   2   6   7      109.49      106.82      3.36 o 
   3   6   7      326.82      309.18      5.01 o 
   4   6   7        0.68        2.65      1.22 o 
   5   6   7       19.69       16.59      1.87 o 
   6   6   7       51.11       51.18      3.04 o 
   7   6   7      250.71      240.71      5.60 o 
   8   6   7        1.00        0.27      1.45 o 
   9   6   7        6.21        3.29      1.77 o 
  10   6   7       56.23       57.58      3.42 o 
  11   6   7       87.72       88.12      5.83 o 
  12   6   7      157.91      175.20      7.18 o 
   0   7   7      194.37      170.31      5.99 o 
   1   7   7       62.86       71.95      3.03 o 
   2   7   7       59.05       58.11      2.79 o 
   3   7   7       84.21       82.37      3.49 o 
   4   7   7       45.13       44.09      3.24 o 
   5   7   7      104.29       93.31      4.17 o 
   6   7   7      281.77      282.40      6.16 o 
   7   7   7       19.42       18.57      2.37 o 
   8   7   7      136.79      127.42      5.08 o 
   9   7   7      118.53      110.65      4.84 o 
  10   7   7       33.69       38.94      3.11 o 
  11   7   7       40.43       43.36      3.43 o 
   1   8   7       46.23       46.11      3.06 o 
   2   8   7       40.36       37.81      3.36 o 
   3   8   7      143.29      144.36      5.61 o 
   4   8   7        7.15       12.68      2.24 o 
   5   8   7      114.66      115.47      5.10 o 
   6   8   7        2.00        2.73      1.70 o 
   7   8   7        6.59        2.38      1.92 o 
   8   8   7       26.90       24.90      2.72 o 
   9   8   7       71.95       75.49      4.64 o 
   0   9   7       25.01       32.20      7.97 o 
   1   9   7       14.53       17.14      3.20 o 
   2   9   7        2.41        4.42      2.17 o 
   3   9   7       59.56       56.64      3.90 o 
   4   9   7       29.50       38.28      4.33 o 
   5   9   7       75.47       82.80      4.81 o 
   6   9   7       24.04       20.39      2.89 o 
   0   0   8     4868.53     5793.65     57.08 o 
   2   0   8      540.69      580.25      6.61 o 
   4   0   8      191.10      189.57      3.31 o 
   6   0   8      571.00      634.85     14.94 o 
   8   0   8      373.58      337.37      8.99 o 
  10   0   8      217.35      213.25      6.99 o 
  12   0   8       62.05       60.23      4.85 o 
  14   0   8       54.62       56.24      6.00 o 
   1   1   8      114.68      109.11      2.49 o 
   2   1   8      283.51      332.15      3.89 o 
   3   1   8      185.77      189.86      2.83 o 
   4   1   8       99.93      103.86      3.77 o 
   5   1   8      535.55      570.44      6.28 o 
   6   1   8      234.58      229.42      3.73 o 
   7   1   8      128.72       98.74      3.57 o 
   8   1   8      560.60      574.81      8.18 o 
   9   1   8      151.36      161.32      4.83 o 
  10   1   8      293.63      298.10      7.18 o 
  11   1   8      131.73      134.63      4.89 o 
  12   1   8      631.31      638.99     10.85 o 
  13   1   8        0.84        0.86      1.82 o 
  14   1   8        3.02        5.48      2.26 o 
  15   1   8       12.61       14.34      2.76 o 
   0   2   8     2663.12     2908.57     25.14 o 
   1   2   8       29.01       24.56      1.41 o 
   2   2   8      162.32      172.31      2.90 o 
   3   2   8      156.03      140.41      2.92 o 
   4   2   8      133.42      126.55      2.43 o 
   5   2   8       25.63       28.27      1.70 o 
   6   2   8       13.17       12.47      1.37 o 
   7   2   8      328.47      361.56      5.13 o 
   8   2   8      116.86      113.70      4.24 o 
   9   2   8      151.97      146.46      4.28 o 
  10   2   8       38.50       33.55      2.95 o 
  11   2   8      276.07      254.58      7.78 o 
  12   2   8       21.56       30.84      3.13 o 
  13   2   8       14.85       26.45      3.03 o 
  14   2   8        9.36       10.63      2.58 o 
  15   2   8      136.30      158.30      7.67 o 
   1   3   8       85.00       75.37      2.35 o 
   2   3   8      174.09      185.00      3.20 o 
   3   3   8      320.85      319.65      4.21 o 
   4   3   8      187.52      199.02      3.67 o 
   5   3   8       64.33       69.91      2.85 o 
   6   3   8       65.23       57.90      2.44 o 
   7   3   8       93.73       85.97      3.28 o 
   8   3   8      151.96      150.68      4.18 o 
   9   3   8       11.72       11.37      1.87 o 
  10   3   8       23.20       22.42      3.04 o 
  11   3   8      115.71      123.15      5.45 o 
  12   3   8      112.91      110.54      5.46 o 
  13   3   8        4.05        4.62      2.33 o 
  14   3   8       98.15      106.52      6.38 o 
  15   3   8        5.92        2.17      3.54 o 
   0   4   8       35.16       36.91      2.34 o 
   1   4   8       25.27       30.56      1.56 o 
   2   4   8      507.27      509.81      5.12 o 
   3   4   8       31.61       32.72      1.80 o 
   4   4   8       97.12       91.87      2.84 o 
   5   4   8      195.23      179.79      4.17 o 
   6   4   8       70.77       61.16      2.94 o 
   7   4   8      165.83      167.99      4.41 o 
   8   4   8       93.46      105.64      3.88 o 
   9   4   8       12.37       13.19      1.86 o 
  10   4   8        4.04        7.04      1.83 o 
  11   4   8      340.09      339.47      7.93 o 
  12   4   8       66.04       67.33      4.88 o 
  13   4   8       65.87       75.79      5.35 o 
  14   4   8        3.37        4.65      2.63 o 
   1   5   8      200.92      201.93      3.38 o 
   2   5   8       19.78       20.24      1.54 o 
   3   5   8        8.39        7.90      1.49 o 
   4   5   8       11.29        8.26      1.47 o 
   5   5   8      113.41      108.69      3.74 o 
   6   5   8      519.69      470.89      6.82 o 
   7   5   8      230.33      229.97      4.88 o 
   8   5   8       29.27       32.34      2.70 o 
   9   5   8      157.06      160.61      5.96 o 
  10   5   8       40.96       36.17      3.30 o 
  11   5   8       65.44       61.30      4.12 o 
  12   5   8       61.31       63.75      4.87 o 
  13   5   8      110.04      111.51      6.61 o 
   0   6   8      103.50      102.63      4.17 o 
   1   6   8      197.41      177.92      3.96 o 
   2   6   8       44.37       48.40      2.46 o 
   3   6   8       31.12       32.87      2.26 o 
   4   6   8      324.86      317.56      5.62 o 
   5   6   8      551.94      529.56      7.48 o 
   6   6   8      287.05      285.66      6.64 o 
   7   6   8       90.00       88.38      3.99 o 
   8   6   8       11.06       14.30      2.05 o 
   9   6   8       17.82       20.80      2.48 o 
  10   6   8       62.49       70.04      4.16 o 
  11   6   8       39.01       50.15      4.07 o 
  12   6   8       20.65       28.79      3.51 o 
   1   7   8      135.33      146.36      4.49 o 
   2   7   8      135.08      124.54      4.55 o 
   3   7   8      129.67      126.87      4.27 o 
   4   7   8      202.85      193.65      5.41 o 
   5   7   8       46.14       49.77      3.82 o 
   6   7   8       27.19       33.49      2.74 o 
   7   7   8       92.75      100.69      4.49 o 
   8   7   8       56.60       54.27      3.48 o 
   9   7   8        0.74        0.05      1.96 o 
  10   7   8      291.10      332.36     11.86 o 
   0   8   8      124.91      127.33      7.03 o 
   1   8   8       59.66       62.17      4.33 o 
   2   8   8      170.12      162.45      5.94 o 
   3   8   8       19.07       16.96      2.74 o 
   4   8   8       36.11       36.69      3.69 o 
   5   8   8      269.07      288.66      7.13 o 
   6   8   8       94.95      105.18      4.78 o 
   7   8   8      159.29      161.61      5.92 o 
   8   8   8        4.39        3.47      1.92 o 
   1   9   8       26.83       28.39      3.81 o 
   2   9   8       11.01        7.53      2.79 o 
   3   9   8      103.13      102.02      5.96 o 
   4   9   8       26.88       32.92      3.32 o 
   5   9   8       12.64       10.39      2.50 o 
   2   0   9       97.71       57.43      2.27 o 
   4   0   9      169.66      178.80      3.71 o 
   6   0   9       49.71       48.70      4.64 o 
   8   0   9      243.32      224.38      6.97 o 
  10   0   9       95.17       95.27      5.63 o 
  12   0   9      546.85      577.58     12.80 o 
  14   0   9       94.62      109.46      8.46 o 
   0   1   9     3491.89     3677.01     27.64 o 
   1   1   9       81.25       79.93      2.04 o 
   2   1   9      100.36       81.61      1.80 o 
   3   1   9       19.80       13.95      1.08 o 
   4   1   9       97.20      102.46      2.31 o 
   5   1   9       47.25       42.79      1.94 o 
   6   1   9        1.99        3.87      1.30 o 
   7   1   9      137.86      140.52      4.46 o 
   8   1   9       12.57       10.55      1.82 o 
   9   1   9       22.64       17.86      2.14 o 
  10   1   9      205.73      222.53      5.59 o 
  11   1   9       45.84       40.70      3.13 o 
  12   1   9      202.69      196.47      6.78 o 
  13   1   9       50.60       53.07      3.83 o 
  14   1   9      106.15      117.44      5.60 o 
  15   1   9       18.61       18.55      3.38 o 
   1   2   9      415.61      384.18      4.22 o 
   2   2   9       16.92       19.78      1.37 o 
   3   2   9       77.43       62.45      2.08 o 
   4   2   9      154.23      143.29      3.90 o 
   5   2   9      401.34      405.37      5.36 o 
   6   2   9      207.71      189.29      3.73 o 
   7   2   9        8.05        7.14      1.47 o 
   8   2   9       35.51       36.32      2.67 o 
   9   2   9       70.37       65.26      3.87 o 
  10   2   9        1.91        3.60      1.83 o 
  11   2   9       23.83       21.36      2.75 o 
  12   2   9       63.18       61.33      4.24 o 
  13   2   9       12.35       16.62      2.76 o 
  14   2   9        8.63       11.18      2.74 o 
  15   2   9       34.67       45.72      4.40 o 
   0   3   9      292.16      264.23      5.67 o 
   1   3   9       12.37       18.37      1.46 o 
   2   3   9      320.84      329.69      4.72 o 
   3   3   9      172.86      178.60      3.28 o 
   4   3   9      133.39      135.50      3.31 o 
   5   3   9      111.54       99.77      4.11 o 
   6   3   9       27.71       29.24      1.97 o 
   7   3   9       39.83       48.62      2.65 o 
   8   3   9       55.58       42.98      2.83 o 
   9   3   9       35.12       31.26      2.95 o 
  10   3   9       44.70       45.12      3.83 o 
  11   3   9       26.03       17.76      2.70 o 
  12   3   9       93.81      111.00      5.48 o 
  13   3   9      148.96      168.59      7.77 o 
  14   3   9      105.58      119.04      6.80 o 
   1   4   9      100.91      104.30      2.81 o 
   2   4   9      281.74      279.01      4.33 o 
   3   4   9       31.97       27.61      1.90 o 
   4   4   9       65.49       67.04      2.76 o 
   5   4   9       24.53       28.83      2.19 o 
   6   4   9       35.54       29.25      2.24 o 
   7   4   9      325.67      278.99      6.45 o 
   8   4   9      139.66      139.04      4.47 o 
   9   4   9       43.15       35.12      2.84 o 
  10   4   9        0.24        0.59      1.68 o 
  11   4   9      152.16      154.41      7.54 o 
  12   4   9        7.32        7.80      2.46 o 
  13   4   9       28.12       23.23      3.52 o 
   0   5   9       14.78       17.88      2.46 o 
   1   5   9      197.01      199.94      3.68 o 
   2   5   9      145.89      143.38      3.70 o 
   3   5   9      183.57      189.22      4.30 o 
   4   5   9      301.93      274.50      5.09 o 
   5   5   9       32.92       28.37      2.18 o 
   6   5   9      348.39      348.32      6.30 o 
   7   5   9       11.77        9.50      1.79 o 
   8   5   9      215.27      208.15      5.56 o 
   9   5   9        9.94        7.64      2.50 o 
  10   5   9       15.07       18.90      2.57 o 
  11   5   9       33.82       26.22      3.33 o 
  12   5   9       83.58       84.97      6.53 o 
  13   5   9       34.17       33.27      6.54 o 
   1   6   9      101.27      107.24      3.73 o 
   2   6   9       90.00       85.69      3.43 o 
   3   6   9      494.79      459.04      6.89 o 
   4   6   9      287.13      266.95      5.30 o 
   5   6   9       61.08       63.22      3.18 o 
   6   6   9      301.26      288.53      6.12 o 
   7   6   9       44.95       46.78      3.07 o 
   8   6   9       47.39       44.73      3.27 o 
   9   6   9        2.82        4.34      1.90 o 
  10   6   9      137.83      144.00      6.48 o 
  11   6   9       97.80      100.05      8.87 o 
   0   7   9      425.30      424.43     10.44 o 
   1   7   9       60.55       60.01      3.66 o 
   2   7   9       56.17       57.89      3.70 o 
   3   7   9       23.42       23.62      2.20 o 
   4   7   9      125.99      129.70      4.85 o 
   5   7   9      147.33      148.72      5.22 o 
   6   7   9       30.60       27.40      2.80 o 
   7   7   9       35.84       43.40      3.17 o 
   8   7   9       34.11       32.92      2.89 o 
   9   7   9       45.79       45.64      3.71 o 
  10   7   9       38.22       43.65      4.07 o 
   1   8   9        5.33        4.15      2.32 o 
   2   8   9       12.86       19.06      2.93 o 
   3   8   9       25.34       28.48      4.62 o 
   4   8   9      319.02      327.96     10.56 o 
   5   8   9       55.92       53.71      3.85 o 
   6   8   9       41.25       45.74      3.44 o 
   7   8   9       27.83       29.99      2.93 o 
   0   9   9        1.46       -1.71      5.81 o 
   1   9   9       49.15       46.04      5.27 o 
   2   9   9       17.24       20.47      3.40 o 
   3   9   9       60.46       61.73      4.76 o 
   0   0  10     2559.76     2771.11     31.33 o 
   2   0  10      130.41      131.59      3.32 o 
   4   0  10      164.30      157.51      4.31 o 
   6   0  10       30.60       26.06      3.35 o 
   8   0  10      319.08      301.34     12.80 o 
  10   0  10       93.51       92.76      5.78 o 
  12   0  10      101.24      100.81      6.47 o 
  14   0  10      124.16      146.24      9.85 o 
   1   1  10      586.41      547.23      6.20 o 
   2   1  10       24.94       27.88      1.50 o 
   3   1  10       40.35       39.40      1.74 o 
   4   1  10       62.53       74.50      2.39 o 
   5   1  10      435.62      441.14      6.92 o 
   6   1  10       54.40       48.03      2.67 o 
   7   1  10       64.00       76.37      3.40 o 
   8   1  10       20.40       22.02      2.11 o 
   9   1  10      142.57      130.40      4.55 o 
  10   1  10       58.57       60.53      3.61 o 
  11   1  10        9.59        7.23      2.08 o 
  12   1  10      270.46      284.66      7.51 o 
  13   1  10       17.20       14.33      2.72 o 
  14   1  10       35.70       44.78      3.87 o 
   0   2  10       38.13       32.99      2.14 o 
   1   2  10       31.17       30.68      1.59 o 
   2   2  10       20.96       19.28      1.46 o 
   3   2  10       87.84       77.42      2.71 o 
   4   2  10      150.59      140.96      3.52 o 
   5   2  10       44.02       45.27      2.20 o 
   6   2  10       24.82       15.58      2.04 o 
   7   2  10      244.38      250.74      5.58 o 
   8   2  10        1.48        2.27      1.53 o 
   9   2  10       38.64       45.72      3.51 o 
  10   2  10      243.11      248.83      6.94 o 
  11   2  10      257.79      267.27      7.87 o 
  12   2  10        4.11        5.15      2.36 o 
  13   2  10       42.35       44.71      4.08 o 
  14   2  10        2.97        3.94      2.60 o 
   1   3  10       11.92       12.41      1.38 o 
   2   3  10      224.87      213.20      3.73 o 
   3   3  10      123.50      130.90      3.47 o 
   4   3  10       26.38       25.58      1.88 o 
   5   3  10       31.94       30.80      2.19 o 
   6   3  10      261.79      291.74      7.28 o 
   7   3  10       77.15       77.72      4.57 o 
   8   3  10       42.02       36.73      3.14 o 
   9   3  10       65.62       60.78      4.01 o 
  10   3  10       51.87       52.54      3.84 o 
  11   3  10       61.35       60.02      4.22 o 
  12   3  10       23.53       26.91      3.26 o 
  13   3  10      108.92      105.92      6.48 o 
  14   3  10       69.76       79.93      5.94 o 
   0   4  10      249.63      233.54      5.84 o 
   1   4  10      847.90      804.91      8.06 o 
   2   4  10       69.72       59.67      2.70 o 
   3   4  10       35.14       33.00      2.12 o 
   4   4  10       17.28       13.38      1.72 o 
   5   4  10       58.45       44.15      2.84 o 
   6   4  10       93.02       91.68      3.73 o 
   7   4  10       74.22       67.12      3.36 o 
   8   4  10       38.87       32.74      2.75 o 
   9   4  10        0.80        1.71      1.91 o 
  10   4  10       58.37       59.82      4.20 o 
  11   4  10       52.52       60.88      4.74 o 
  12   4  10      133.21      131.75      7.13 o 
  13   4  10       47.34       52.38      5.27 o 
   1   5  10       13.24       12.29      1.54 o 
   2   5  10      100.19      104.84      3.61 o 
   3   5  10      293.22      280.15      5.57 o 
   4   5  10       90.12      104.08      4.49 o 
   5   5  10      184.28      195.07      5.00 o 
   6   5  10      391.25      379.05      6.76 o 
   7   5  10      298.73      285.29      5.94 o 
   8   5  10        0.75        0.33      1.66 o 
   9   5  10       74.06       78.24      5.20 o 
  10   5  10       87.83       88.53      5.69 o 
  11   5  10       59.28       53.97      4.79 o 
  12   5  10      126.66      142.93      7.45 o 
   0   6  10      340.32      335.88      8.89 o 
   1   6  10       88.18       90.40      3.87 o 
   2   6  10       33.78       31.36      2.53 o 
   3   6  10      101.91      107.05      3.97 o 
   4   6  10        4.47        5.21      1.61 o 
   5   6  10      172.55      171.08      4.94 o 
   6   6  10      166.92      155.16      5.18 o 
   7   6  10       26.16       28.87      2.78 o 
   8   6  10      296.18      285.86      7.11 o 
   9   6  10        8.97       12.02      2.60 o 
  10   6  10      104.29      115.48      6.71 o 
  11   6  10       24.08       17.73      3.44 o 
   1   7  10        1.00        2.56      1.91 o 
   2   7  10       50.87       50.89      3.59 o 
   3   7  10       48.95       49.09      3.56 o 
   4   7  10       65.87       61.35      3.88 o 
   5   7  10        4.59        5.70      1.83 o 
   6   7  10       15.56        6.96      2.10 o 
   7   7  10      162.42      165.31      6.29 o 
   8   7  10       95.86      104.46      5.25 o 
   9   7  10       36.06       39.44      4.01 o 
   0   8  10       49.64       48.29      5.92 o 
   1   8  10       37.68       30.70      3.54 o 
   2   8  10       17.81       19.03      2.99 o 
   3   8  10       25.77       24.86      3.82 o 
   4   8  10        5.20        8.15      2.69 o 
   5   8  10       76.98       78.90      5.10 o 
   6   8  10        6.64        6.10      2.78 o 
   2   0  11     2073.55     1998.18     19.74 o 
   4   0  11      235.52      218.36      6.43 o 
   6   0  11      212.99      202.41      6.63 o 
   8   0  11      455.98      375.86     14.71 o 
  10   0  11        5.49        8.94      2.70 o 
  12   0  11      322.24      321.75      9.94 o 
  14   0  11      104.71      114.09      9.27 o 
   0   1  11       35.61       37.72      2.33 o 
   1   1  11      887.74      880.70      7.47 o 
   2   1  11      446.24      445.84      5.93 o 
   3   1  11      456.81      424.49      5.71 o 
   4   1  11       20.31       18.34      1.71 o 
   5   1  11       60.54       44.87      2.99 o 
   6   1  11      207.87      184.04      5.66 o 
   7   1  11       92.64       96.77      3.94 o 
   8   1  11       49.28       44.61      2.93 o 
   9   1  11       41.11       33.26      2.71 o 
  10   1  11      151.49      138.40      5.05 o 
  11   1  11       39.81       36.76      3.52 o 
  12   1  11       26.99       25.76      3.01 o 
  13   1  11        1.65       -0.54      2.18 o 
  14   1  11       35.94       44.62      4.10 o 
   1   2  11      329.81      305.48      4.21 o 
   2   2  11       74.68       66.17      2.29 o 
   3   2  11      498.66      438.49      6.47 o 
   4   2  11      236.59      233.05      4.56 o 
   5   2  11      150.81      163.82      4.76 o 
   6   2  11        7.13        6.40      1.70 o 
   7   2  11      101.21       84.94      4.00 o 
   8   2  11       15.44       16.90      2.50 o 
   9   2  11      110.20       94.12      4.91 o 
  10   2  11        0.81       -0.63      1.80 o 
  11   2  11       25.22       26.87      3.19 o 
  12   2  11       32.35       34.18      3.52 o 
  13   2  11       13.78       14.09      2.72 o 
   0   3  11      566.62      511.04     10.54 o 
   1   3  11      809.89      823.73      8.10 o 
   2   3  11      117.40      118.80      3.50 o 
   3   3  11      569.91      586.61      7.18 o 
   4   3  11      259.23      223.94      4.37 o 
   5   3  11        7.45        7.69      1.48 o 
   6   3  11       90.78       84.39      5.79 o 
   7   3  11       64.94       56.36      3.75 o 
   8   3  11       25.17       23.59      2.83 o 
   9   3  11      107.74       91.66      4.82 o 
  10   3  11       25.46       27.23      3.15 o 
  11   3  11       87.07       79.99      7.25 o 
  12   3  11       47.36       53.12      5.21 o 
  13   3  11       69.11       76.37      6.27 o 
   1   4  11      403.97      377.17      6.86 o 
   2   4  11      189.64      162.90      4.06 o 
   3   4  11      174.47      162.58      4.16 o 
   4   4  11       95.27       97.56      3.80 o 
   5   4  11       51.56       46.73      2.82 o 
   6   4  11      101.54       95.15      3.89 o 
   7   4  11      110.00      105.86      5.09 o 
   8   4  11        9.65       14.57      2.47 o 
   9   4  11       65.35       59.35      4.10 o 
  10   4  11       33.28       33.72      3.96 o 
  11   4  11       43.62       43.27      4.29 o 
  12   4  11       55.03       60.58      5.04 o 
   0   5  11      193.89      179.59      5.83 o 
   1   5  11      171.90      158.51      4.44 o 
   2   5  11      271.69      271.06      5.60 o 
   3   5  11       42.17       37.01      2.69 o 
   4   5  11      158.17      148.03      4.78 o 
   5   5  11      490.38      448.63      7.45 o 
   6   5  11      193.36      188.07      5.26 o 
   7   5  11       31.87       36.66      4.86 o 
   8   5  11       35.58       33.87      3.24 o 
   9   5  11       24.97       26.46      3.35 o 
  10   5  11       41.61       34.03      3.94 o 
  11   5  11       12.28       15.01      3.27 o 
   1   6  11        1.12        2.27      1.68 o 
   2   6  11      275.34      261.84      5.78 o 
   3   6  11        4.73        2.56      1.74 o 
   4   6  11      311.34      304.59      6.37 o 
   5   6  11      130.99      141.47      5.02 o 
   6   6  11       93.36       91.96      4.24 o 
   7   6  11      132.20      135.92      5.55 o 
   8   6  11        0.68        1.44      2.26 o 
   9   6  11       35.13       41.76      4.32 o 
  10   6  11        2.22        5.82      2.82 o 
   0   7  11       77.04       69.10      7.84 o 
   1   7  11        0.33       -0.26      1.99 o 
   2   7  11       87.44       88.68      4.61 o 
   3   7  11       22.44       24.14      3.07 o 
   4   7  11       70.78       65.44      4.10 o 
   5   7  11       98.11      102.09      5.14 o 
   6   7  11       60.05       59.02      5.61 o 
   7   7  11       49.92       56.30      4.04 o 
   8   7  11       39.59       44.27      4.10 o 
   1   8  11       17.30       15.13      3.15 o 
   2   8  11       18.43       20.12      3.78 o 
   3   8  11      163.72      159.03      7.56 o 
   4   8  11      221.58      237.38     10.58 o 
   0   0  12     9120.95     9542.92     93.58 o 
   2   0  12     2034.45     2048.23     25.41 o 
   4   0  12       30.36       35.97      3.44 o 
   6   0  12      536.44      500.39     10.80 o 
   8   0  12       33.60       29.02      5.63 o 
  10   0  12      145.25      152.50      7.74 o 
  12   0  12       71.17       91.93      7.99 o 
   1   1  12      372.18      330.60      4.45 o 
   2   1  12      208.99      167.32      3.84 o 
   3   1  12      175.07      161.29      3.89 o 
   4   1  12      213.78      187.63      5.05 o 
   5   1  12      294.59      286.54      8.59 o 
   6   1  12       87.85       78.86      3.62 o 
   7   1  12       82.88       80.52      3.78 o 
   8   1  12       22.85       25.67      2.49 o 
   9   1  12        0.04        0.48      1.67 o 
  10   1  12       14.56       16.42      2.58 o 
  11   1  12       25.65       27.30      3.29 o 
  12   1  12      187.65      204.14      7.24 o 
  13   1  12       39.48       41.25      3.90 o 
   0   2  12     1594.75     1581.34     20.02 o 
   1   2  12     1480.84     1454.67     12.34 o 
   2   2  12      415.89      410.28      5.73 o 
   3   2  12       47.96       60.60      2.73 o 
   4   2  12      316.35      300.60      5.62 o 
   5   2  12      130.42      120.99      4.20 o 
   6   2  12       33.46       27.37      2.41 o 
   7   2  12      229.58      214.43      5.45 o 
   8   2  12       59.00       64.09      3.86 o 
   9   2  12       23.30       24.49      2.83 o 
  10   2  12       81.75       76.73      4.76 o 
  11   2  12       59.96       66.42      4.22 o 
  12   2  12        1.65        2.84      2.53 o 
  13   2  12       54.05       66.15      4.62 o 
   1   3  12       53.87       43.84      2.42 o 
   2   3  12      437.73      404.27      6.01 o 
   3   3  12      306.49      268.46      5.26 o 
   4   3  12      131.74      130.20      4.23 o 
   5   3  12      301.73      274.69      6.05 o 
   6   3  12        6.49        6.96      2.09 o 
   7   3  12       98.06       84.79      4.66 o 
   8   3  12       73.49       80.37      4.76 o 
   9   3  12       83.66       80.52      5.28 o 
  10   3  12       11.20       12.98      2.55 o 
  11   3  12       10.66        7.05      2.51 o 
  12   3  12       68.90       82.76      6.56 o 
   0   4  12      379.02      374.03      9.08 o 
   1   4  12      243.50      241.68      4.84 o 
   2   4  12       16.79       16.68      1.87 o 
   3   4  12      202.16      193.27      4.48 o 
   4   4  12      199.29      185.90      4.97 o 
   5   4  12       48.71       43.28      4.13 o 
   6   4  12        6.60        9.92      2.23 o 
   7   4  12       29.28       27.73      3.07 o 
   8   4  12       14.56       21.55      2.95 o 
   9   4  12       16.01       16.38      2.70 o 
  10   4  12        8.04        4.39      2.21 o 
  11   4  12      146.38      177.66      8.23 o 
   1   5  12       98.65       97.99      4.05 o 
   2   5  12       34.09       45.98      4.99 o 
   3   5  12      631.32      608.58      8.82 o 
   4   5  12      101.18       91.94      4.07 o 
   5   5  12      134.61      143.38      4.94 o 
   6   5  12      167.93      163.09      6.40 o 
   7   5  12      102.70      107.30      5.45 o 
   8   5  12       66.74       69.04      4.65 o 
   9   5  12       61.30       62.74      5.04 o 
  10   5  12      146.27      157.10      9.62 o 
   0   6  12      103.67      109.94      7.53 o 
   1   6  12        7.50        5.15      2.11 o 
   2   6  12       43.67       48.53      3.42 o 
   3   6  12       48.82       51.11      3.52 o 
   4   6  12       19.96       18.66      2.33 o 
   5   6  12       69.80       76.99      4.01 o 
   6   6  12       42.58       36.87      3.18 o 
   7   6  12       54.24       55.18      4.82 o 
   8   6  12       43.76       43.17      4.40 o 
   9   6  12        4.84        5.61      2.83 o 
   1   7  12       34.28       44.00      3.92 o 
   2   7  12      109.94      116.78      5.92 o 
   3   7  12       70.31       67.41      4.23 o 
   4   7  12        8.55        6.50      2.65 o 
   5   7  12       23.16       23.88      3.49 o 
   6   7  12       34.22       43.72      3.75 o 
   0   8  12        7.02        2.83      5.61 o 
   1   8  12       17.55       18.55      3.68 o 
   2   0  13      121.44      119.28      5.50 o 
   4   0  13      282.92      247.06      8.67 o 
   6   0  13      384.50      314.26     12.19 o 
   8   0  13       55.38       40.56      4.27 o 
  10   0  13       77.45      102.02      8.92 o 
  12   0  13      836.32      962.15     22.34 o 
   0   1  13      509.32      496.02      9.96 o 
   1   1  13       87.08       83.74      3.32 o 
   2   1  13       79.56       78.35      3.25 o 
   3   1  13       49.23       49.85      3.01 o 
   4   1  13      131.36      122.12      4.53 o 
   5   1  13       83.08       78.25      3.59 o 
   6   1  13       37.52       38.85      2.84 o 
   7   1  13       71.21       75.87      3.83 o 
   8   1  13       67.82       63.52      3.65 o 
   9   1  13        9.78        7.45      2.06 o 
  10   1  13       78.77       79.52      4.75 o 
  11   1  13      118.06      133.89      6.08 o 
  12   1  13      110.87      122.86      6.09 o 
   1   2  13       99.43       89.05      3.70 o 
   2   2  13      157.92      142.57      4.26 o 
   3   2  13        2.25        2.45      1.55 o 
   4   2  13      407.72      389.05      7.09 o 
   5   2  13      139.35      123.09      4.72 o 
   6   2  13       88.25       82.43      4.11 o 
   7   2  13       59.14       46.71      3.34 o 
   8   2  13       60.76       46.93      3.76 o 
   9   2  13       11.18        9.81      2.39 o 
  10   2  13        8.22       16.13      2.89 o 
  11   2  13       92.76      122.52      5.98 o 
  12   2  13       36.46       30.81      3.76 o 
   0   3  13       53.05       43.21      3.85 o 
   1   3  13      330.32      302.52      5.33 o 
   2   3  13      213.55      203.13      4.49 o 
   3   3  13       62.81       66.23      3.30 o 
   4   3  13       56.05       56.22      4.58 o 
   5   3  13        0.34        0.78      1.69 o 
   6   3  13       11.09       12.12      2.40 o 
   7   3  13       48.30       46.74      4.46 o 
   8   3  13       16.85       14.36      2.60 o 
   9   3  13       24.37       26.38      3.90 o 
  10   3  13      160.55      187.48      9.17 o 
  11   3  13       51.58       54.87      4.57 o 
   1   4  13      113.52      114.11      4.46 o 
   2   4  13       18.67       17.94      1.96 o 
   3   4  13      234.56      211.40      5.70 o 
   4   4  13       64.45       67.70      3.81 o 
   5   4  13      112.66       94.19      4.94 o 
   6   4  13       86.43       88.19      4.83 o 
   7   4  13      123.69      123.45      5.80 o 
   8   4  13       23.75       21.74      3.51 o 
   9   4  13       18.93       29.24      3.49 o 
  10   4  13       12.16       16.01      2.96 o 
   0   5  13       55.17       54.26      5.81 o 
   1   5  13      137.30      129.93      5.13 o 
   2   5  13       63.59       62.63      3.44 o 
   3   5  13      146.00      139.28      4.94 o 
   4   5  13      243.24      229.98      6.22 o 
   5   5  13       24.15       20.69      2.97 o 
   6   5  13       11.87        9.70      2.74 o 
   7   5  13       17.17       19.96      2.87 o 
   8   5  13      202.03      225.67      7.97 o 
   9   5  13       35.66       49.79      4.69 o 
   1   6  13        5.66        2.97      2.19 o 
   2   6  13       72.43       77.50      5.43 o 
   3   6  13      141.32      140.38      5.23 o 
   4   6  13      313.96      294.14      6.70 o 
   5   6  13       51.31       50.00      3.76 o 
   6   6  13      223.69      202.86      7.94 o 
   7   6  13       20.64       21.69      3.73 o 
   0   7  13       27.10       21.32      4.76 o 
   1   7  13       65.49       73.21      5.01 o 
   2   7  13        6.65        5.92      2.68 o 
   3   7  13        2.22        1.77      2.47 o 
   4   7  13        7.90        6.95      2.65 o 
   0   0  14      464.44      440.70     14.02 o 
   2   0  14       43.11       49.38      4.91 o 
   4   0  14       18.07       18.69      3.10 o 
   6   0  14      111.04       90.63      7.53 o 
   8   0  14      117.84      115.11      7.84 o 
  10   0  14      118.31      125.71      8.85 o 
   1   1  14       15.10       12.60      2.04 o 
   2   1  14      241.37      220.29      5.46 o 
   3   1  14       56.69       57.52      3.47 o 
   4   1  14       61.89       60.63      3.29 o 
   5   1  14       79.91       72.72      3.65 o 
   6   1  14       24.70       32.85      2.70 o 
   7   1  14        7.51        6.66      1.90 o 
   8   1  14       35.03       44.60      3.35 o 
   9   1  14       47.75       48.75      3.78 o 
  10   1  14       50.72       66.31      6.45 o 
  11   1  14        1.89        5.62      2.63 o 
   0   2  14       12.15        6.94      2.81 o 
   1   2  14      122.79      126.51      4.26 o 
   2   2  14      143.62      139.22      4.49 o 
   3   2  14       61.59       61.58      3.57 o 
   4   2  14       20.70       17.83      2.35 o 
   5   2  14       50.98       57.51      3.64 o 
   6   2  14       30.02       34.50      2.87 o 
   7   2  14       35.45       37.04      4.09 o 
   8   2  14        0.11        0.73      1.94 o 
   9   2  14       56.20       55.26      4.11 o 
  10   2  14       27.94       24.95      3.29 o 
  11   2  14       38.41       40.03      3.99 o 
   1   3  14        0.48       -1.67      1.67 o 
   2   3  14       37.89       41.65      3.03 o 
   3   3  14      148.84      137.35      5.15 o 
   4   3  14       33.94       41.07      4.51 o 
   5   3  14       52.94       51.23      3.82 o 
   6   3  14       31.92       34.82      3.73 o 
   7   3  14       14.31        6.09      2.13 o 
   8   3  14       18.94       22.00      2.84 o 
   9   3  14       32.02       39.10      3.57 o 
  10   3  14       32.05       38.51      3.69 o 
   0   4  14       21.86       21.73      3.25 o 
   1   4  14      185.69      186.50      5.23 o 
   2   4  14       10.65       11.18      2.18 o 
   3   4  14       48.61       51.98      3.46 o 
   4   4  14       81.98       96.65      5.11 o 
   5   4  14       14.50       14.70      2.86 o 
   6   4  14      167.89      167.76      6.76 o 
   7   4  14        7.06        7.72      2.46 o 
   8   4  14       30.65       38.75      3.80 o 
   9   4  14        2.75        2.93      2.53 o 
   1   5  14       97.65      103.45      4.79 o 
   2   5  14       14.42       11.85      2.33 o 
   3   5  14       39.18       41.12      3.65 o 
   4   5  14        0.06        3.57      2.33 o 
   5   5  14       18.03       15.43      3.22 o 
   6   5  14      134.64      126.89      6.24 o 
   7   5  14      157.23      141.99      6.64 o 
   8   5  14       23.37       19.58      3.40 o 
   0   6  14       32.50       40.91      5.50 o 
   1   6  14       12.59        9.99      2.82 o 
   2   6  14       45.33       48.91      4.06 o 
   3   6  14       91.73       96.49      5.40 o 
   4   6  14       64.81       73.09      4.57 o 
   5   6  14      354.49      326.78      8.67 o 
   6   6  14       91.54      108.44      6.02 o 
   2   0  15       87.37       86.00      6.41 o 
   4   0  15       53.63       61.90      5.88 o 
   6   0  15       17.99       25.91      3.76 o 
   8   0  15       10.40       18.35      3.63 o 
  10   0  15        1.39        2.17      3.34 o 
   0   1  15      290.83      262.71      9.29 o 
   1   1  15        2.02        3.54      2.00 o 
   2   1  15       18.58       24.36      3.24 o 
   3   1  15       29.93       31.44      3.10 o 
   4   1  15        5.34        2.73      1.88 o 
   5   1  15       10.95       10.50      2.28 o 
   6   1  15       61.93       64.43      3.69 o 
   7   1  15       79.35       74.30      4.05 o 
   8   1  15       14.33       11.63      2.92 o 
   9   1  15        9.84        9.48      2.72 o 
  10   1  15       75.19       89.37      5.31 o 
   1   2  15       19.35       17.76      2.90 o 
   2   2  15        4.36        3.80      1.97 o 
   3   2  15        2.35        0.77      1.74 o 
   4   2  15       28.96       29.54      2.82 o 
   5   2  15       94.13      100.85      4.80 o 
   6   2  15       33.62       38.22      3.55 o 
   7   2  15        5.38        5.29      2.36 o 
   8   2  15        0.61       -0.54      2.15 o 
   9   2  15       16.99       12.86      3.00 o 
  10   2  15       18.57       20.79      3.33 o 
   0   3  15       71.89       68.96      6.04 o 
   1   3  15       61.56       64.14      4.13 o 
   2   3  15       15.43       13.27      2.41 o 
   3   3  15       66.88       74.11      4.12 o 
   4   3  15       27.79       30.31      3.00 o 
   5   3  15        4.22       -0.22      2.17 o 
   6   3  15        7.00       13.45      2.88 o 
   7   3  15        7.47        7.02      2.57 o 
   8   3  15       21.10       28.81      5.32 o 
   9   3  15       27.37       24.35      3.54 o 
   1   4  15       40.94       44.62      3.35 o 
   2   4  15      134.16      146.57      6.05 o 
   3   4  15       35.64       38.26      4.00 o 
   4   4  15        9.08        3.31      2.25 o 
   5   4  15       19.88       15.02      2.85 o 
   6   4  15       62.97       73.41      4.95 o 
   7   4  15       47.42       46.34      4.20 o 
   8   4  15       15.82       16.31      3.17 o 
   0   5  15       66.73       72.66      6.55 o 
   1   5  15      130.76      144.00      6.29 o 
   2   5  15       94.56      104.63      5.49 o 
   3   5  15       35.90       36.94      4.15 o 
   4   5  15       59.26       66.25      5.24 o 
   5   5  15       20.38       27.37      3.53 o 
   6   5  15      107.66      125.85      6.49 o 
   1   6  15       67.94       79.11      5.78 o 
   2   6  15       76.31       93.73      6.21 o 
   3   6  15      160.67      158.06      8.85 o 
   0   0  16     1326.00     1249.19     40.50 o 
   2   0  16       18.39       20.65      4.51 o 
   4   0  16        4.01        4.92      2.86 o 
   6   0  16       13.25       13.07      4.09 o 
   8   0  16       19.88       17.62      3.85 o 
   1   1  16       73.96       79.74      5.06 o 
   2   1  16        8.11        8.70      2.50 o 
   3   1  16       22.30       26.30      3.03 o 
   4   1  16       24.86       27.27      3.14 o 
   5   1  16      175.88      192.38      7.04 o 
   6   1  16       29.72       40.67      4.04 o 
   7   1  16       30.64       45.39      3.68 o 
   8   1  16        2.72        4.40      2.76 o 
   9   1  16       19.81       20.20      3.42 o 
   0   2  16      100.47      104.81     15.14 o 
   1   2  16       21.68       26.76      3.24 o 
   2   2  16       94.94       95.49      5.56 o 
   3   2  16       30.15       33.14      3.29 o 
   4   2  16      105.80      103.75      5.43 o 
   5   2  16       45.91       55.38      3.89 o 
   6   2  16        9.57        5.63      3.04 o 
   7   2  16       58.52       70.20      4.95 o 
   8   2  16       13.24       14.91      3.19 o 
   1   3  16       19.38       16.07      2.99 o 
   2   3  16       21.91       22.75      3.31 o 
   3   3  16       17.92       12.64      3.00 o 
   4   3  16       69.12       78.24      4.90 o 
   5   3  16       46.22       57.05      4.73 o 
   6   3  16        5.22       -0.79      2.41 o 
   7   3  16       22.14       25.72      4.24 o 
   0   4  16       23.00       21.49      4.47 o 
   1   4  16        2.49       -1.20      2.38 o 
   2   4  16       67.18       66.72      5.81 o 
   3   4  16      111.59      115.22      6.51 o 
   4   4  16      104.09       97.52      6.18 o 
   5   4  16       27.93       34.87      3.95 o 
   6   4  16       78.26       96.64      6.27 o 
   1   5  16       20.57       23.36      4.35 o 
   2   5  16        4.12        9.93      3.30 o 
   3   5  16        3.19        8.85      3.11 o 
   2   0  17      103.15       92.48      9.00 o 
   4   0  17       63.14       61.15     10.79 o 
   6   0  17      247.28      278.71     17.47 o 
   0   1  17      504.05      528.54     20.65 o 
   1   1  17       55.28       58.16      5.10 o 
   2   1  17       73.88       81.62      5.47 o 
   3   1  17       91.64       96.86      5.76 o 
   4   1  17      114.73      102.97      5.58 o 
   5   1  17       50.21       60.18      4.48 o 
   6   1  17       28.76       38.79      4.03 o 
   7   1  17       94.34      100.32      5.88 o 
   1   2  17       28.96       36.72      4.44 o 
   2   2  17        8.95       17.16      3.24 o 
   3   2  17       20.24       24.91      4.59 o 
   4   2  17       21.87       21.19      3.49 o 
   5   2  17       38.33       45.78      4.09 o 
   6   2  17        8.88        8.30      3.06 o 
   0   3  17       59.71       59.86      7.76 o 
   1   3  17        9.17        7.70      4.29 o 
   2   3  17        3.66        3.43      2.56 o 
   3   3  17       47.21       50.93      4.62 o 
   4   3  17        4.04        5.31      3.52 o 
   5   3  17       21.71       25.80      4.21 o 
   1   4  17      104.67      115.78      7.44 o 
   2   4  17       33.80       39.77      5.00 o 
   3   4  17       13.23       17.17      4.08 o 
   0   0  18       17.02       23.40      7.85 o 
   2   0  18      128.34      135.61     11.37 o 
   4   0  18       24.53       27.64      5.29 o 
   1   1  18       10.32       12.66      4.95 o 
   2   1  18       45.48       45.10      4.93 o 
   3   1  18       25.12       30.83      4.15 o 
   4   1  18       39.47       42.29      4.38 o 
   0   2  18       16.60       23.41      7.37 o 
   1   2  18      182.15      188.95      9.44 o 
   2   2  18       21.00       25.19      4.14 o 
   3   2  18       73.46       97.68      7.42 o 
                                                 
